# Supplementary material for: Rapid Real-Time Polymerase Chain Reaction for Salmonella Serotyping Based on Novel Unique Gene Markers by Pangenome Analysis
Source: Front Microbiol. 2021 Sep 21;12:750379. doi: 10.3389/fmicb.2021.750379 (PMC8491608; doi:10.3389/fmicb.2021.750379)
Supplement: Supplementary file 2 [file Data_Sheet_2.xlsx]

## Sheet: Table S1
Supplementary Table 1. Summary in genome features of 535 Salmonella
Serovar	Strain	Size (Mb)	GC%	Proteins	Assembly level	Accession no.
Aberdeen	FDA315543	4.60026	52.3	4447	Contig	AAIGSM01
Aberdeen	FDA810535 C2-7	4.75035	52.3	4516	Contig	AAOBOK01
Aberdeen	NCTC5791	4.64464	52.3	4293	Complete	LS483453.1
Agona	SL483	4.83664	52.0105	4500	Complete Genome	CP001138.1
Agona	460004 2-1	4.79717	52.1	4405	Complete Genome	CP011259.2
Agona	392869-2	4.79853	52.1	4452	Complete Genome	CP015024.2
Agona	24249	4.76284	52.1	4368	Complete Genome	CP006876.1
Agona	USDA-ARS-USMARC-76332	4.76393	52.1	4415	Complete Genome	CP025445.1
Agona	USDA-ARS-USMARC-76335	4.76273	52.1	4410	Complete Genome	CP025447.1
Agona	USDA-ARS-USMARC-76338	4.7639	52.1	4413	Complete Genome	CP025450.1
Agona	USDA-ARS-USMARC-76340	4.76393	52.1	4417	Complete Genome	CP025452.1
Agona	USDA-ARS-USMARC-76333	4.79463	52.1	4453	Complete Genome	CP025446.1
Agona	USDA-ARS-USMARC-76336	4.76274	52.1	4413	Complete Genome	CP025448.1
Agona	USDA-ARS-USMARC-76337	4.76393	52.1	4413	Complete Genome	CP025449.1
Agona	USDA-ARS-USMARC-76339	4.76393	52.1	4417	Complete Genome	CP025451.1
Agona	USDA-ARS-USMARC-76341	4.84141	52.1	4512	Complete Genome	CP025453.1
Agona	USDA-ARS-USMARC-76334	4.85926	52.0682	4521	Complete Genome	CP025454.1
Albany	ATCC 51960	4.80545	52.1	4378	Complete Genome	CP019177.1
Albany	sg_wt5	4.93605	52.064	4536	Complete Genome	CP036165.1
Albany	CFSAN103854	4.94805	52.1529	4549	Complete Genome	CP066333.1
Albany	R17.5974	5.0247	51.9	4579	Complete Genome	CP060730.2
Albany	R16.0556	5.02488	51.9	4581	Complete Genome	CP061929.2
Anatum	ATCC BAA-1592	4.7061	52.2	4339	Complete Genome	CP007531.1
Anatum	CDC 06-0532	4.66771	52.2	4311	Complete Genome	CP007211.2
Anatum	USDA-ARS-USMARC-1175	4.7316	52.2	4383	Complete Genome	CP007483.2
Anatum	GT-01	4.99536	52.2996	4640	Complete Genome	CP013222.1
Anatum	USDA-ARS-USMARC-1736	4.8646	52.2099	4547	Complete Genome	CP014657.1
Anatum	USDA-ARS-USMARC-1765	4.95472	52.1981	4669	Complete Genome	CP014659.2
Anatum	USDA-ARS-USMARC-1783	4.8047	52.1827	4446	Complete Genome	CP014661.1
Anatum	USDA-ARS-USMARC-1727	4.98054	52.1435	4691	Complete Genome	CP014621.2
Anatum	USDA-ARS-USMARC-1676	4.67696	52.2	4316	Complete Genome	CP014620.1
Anatum	USDA-ARS-USMARC-1677	4.83639	52.2	4537	Complete Genome	CP014663.2
Anatum	USDA-ARS-USMARC-1728	4.78349	52.2	4452	Complete Genome	CP014664.1
Anatum	USDA-ARS-USMARC-1766	4.75103	52.2	4414	Complete Genome	CP014665.1
Anatum	USDA-ARS-USMARC-1781	4.6357	52.2	4268	Complete Genome	CP014666.2
Anatum	R16.0676	4.79839	52.089	4463	Complete Genome	CP029800.1
Anatum	CFSAN076215	4.79356	52.0652	4539	Complete Genome	CP033338.1
Anatum	CFSAN003959	4.71831	52.2	4388	Complete Genome	CP041184.1
Anatum	CFSAN003961	4.75286	52.2	4317	Complete Genome	CP041183.1
Bareilly	CFSAN000189	4.80881	52.174	4419	Complete Genome	CP006053.1
Bareilly	CFSAN000661	4.8085	52.1625	4464	Complete Genome	CP039496.1
Bareilly	CFSAN000211	4.72757	52.3	4386	Complete Genome	CP039500.1
Bareilly	CFSAN000212	4.72757	52.3	4389	Complete Genome	CP039499.1
Bareilly	CFSAN000228	4.77488	52.2	4460	Complete Genome	CP039498.1
Bareilly	CFSAN000191	4.72746	52.3	4389	Complete Genome	CP032622.2
Bareilly	CFSAN001140	4.8085	52.1608	4461	Complete Genome	CP039463.1
Bareilly	CFSAN001118	4.80848	52.1625	4452	Complete Genome	CP039465.1
Bareilly	CFSAN000954	4.8085	52.1625	4465	Complete Genome	CP039482.1
Bareilly	CFSAN001115	4.80848	52.1625	4457	Complete Genome	CP039467.1
Bareilly	CFSAN001112	4.80849	52.1625	4458	Complete Genome	CP039469.1
Bareilly	CFSAN000970	4.80846	52.1625	4465	Complete Genome	CP039471.1
Bareilly	CFSAN000951	4.72656	52.2	4381	Complete Genome	CP039486.1
Bareilly	CFSAN000952	4.80848	52.1625	4461	Complete Genome	CP039484.1
Bareilly	CFSAN000968	4.9038	52.1069	4581	Complete Genome	CP039473.1
Bareilly	CFSAN000963	4.72656	52.2	4386	Complete Genome	CP039476.1
Bareilly	CFSAN000961	4.72656	52.2	4385	Complete Genome	CP039477.1
Bareilly	CFSAN000960	4.80849	52.1625	4462	Complete Genome	CP039478.1
Bareilly	CFSAN000958	4.80848	52.1625	4463	Complete Genome	CP039480.1
Bareilly	CFSAN000753	4.80837	52.1626	4460	Complete Genome	CP039487.1
Bareilly	CFSAN000700	4.8085	52.1625	4458	Complete Genome	CP039491.1
Bareilly	CFSAN000752	4.85762	52.1164	4545	Complete Genome	CP039489.1
Bareilly	CFSAN000669	4.85598	52.1286	4498	Complete Genome	CP039493.1
Bareilly	CFSAN000189	4.80852	52.1626	4426	Complete Genome	CP045753.1
Bareilly	CFSAN000752	4.90783	52.1086	4527	Complete Genome	CP045754.1
Bareilly	CFSAN000669	4.80837	52.1626	4426	Complete Genome	CP045757.1
Bareilly	CFSAN000661	4.80837	52.1626	4426	Complete Genome	CP045759.1
Bareilly	CFSAN000189	4.80662	52.1626	4406	Complete Genome	CP034177.1
Berta	ATCC 8392	4.72513	52.3	4224	Contig	AOZO01
Berta	ATCC 8392	4.71849	52.3	4351	Contig	JZUW01
Blockley	NCTR341	4.83491	52.1	4509	Scaffold	NQWU01
Blockley	NCTR361	4.81412	52.1	4500	Scaffold	NQWO01
Blockley	159838	4.9078	52.2009	4567	Complete	CP043662.1
Braenderup	SA20026289	4.73488	52.3	4356	Complete Genome	CP022490.1
Braenderup	CVM43205	4.66927	52.3	4360	Scaffold	JYKK01
Braenderup	ATCC BAA-664	4.75993	52.1313	4509	Chromosome	CP034773.1
Braenderup	FORC93	4.76077	52.1268	4410	Complete Genome	CP032304.1
Brandenburg	SA20113174	4.83179	52.1528	4544	Complete Genome	CP029999.1
Brandenburg	SA20064858	4.80185	52.1211	4480	Complete Genome	CP030002.1
Brandenburg	USDA-ARS-USMARC-60983	4.66203	52.2	4396	Complete Genome	CP025280.1
Cerro	CFSAN001588	4.76824	52.169	4380	Complete	CP012833.1
Cerro	87	4.5156	52.3	4205	Scaffold	LELI01
Cerro	87	4.60244	52.3	4199	Complete	CP008925.1
Choleraesuis	SC-B67	4.944	52.1737	4506	Complete Genome	AE017220.1
Choleraesuis	A50	4.78994	52.199	4312	Chromosome	NZ_CM001062.1
Choleraesuis	ATCC 10708	4.80168	52.199	4331	Complete Genome	CP012344.2
Choleraesuis	C500	4.75159	52.2	4286	Complete Genome	CP007639.1
Corvallis	SA1252	5.09152	51.7771	4877	Scaffold	JAEKSK01
Corvallis	SA1208	5.05805	51.8015	4819	Scaffold	JAEKTD01
Corvallis	SA1198	5.03571	51.9513	4791	Scaffold	JAEKTK01
Corvallis	SA1200	5.01882	51.8576	4752	Scaffold	JAEKTJ01
Corvallis	SA1037	5.132	51.7234	4819	Scaffold	JAEKWC01
Derby	Sa64	5.10968	51.9955	4248	Complete Genome	CP034250.1
Derby	07CR553	4.82079	52.1	4525	Scaffold	LAZB01
Derby	2013LSAL02374	5.03689	51.8	4735	Scaffold	LNCZ01
Derby	2014LSAL02547	4.88465	52.1	4568	Chromosome	CP029486.1
Derby	Sa79	4.83535	52.1	4578	Scaffold	SGWG01
Dublin	CT_02021853	4.91746	52.1454	4572	Complete Genome	CP001144.1
Dublin	ATCC 39184	4.91714	52.1454	4482	Complete Genome	CP019179.1
Dublin	CVM N53043	5.05629	52.0616	4656	Complete Genome	CP032384.1
Dublin	CVM N45955	5.00483	52.1446	4619	Complete Genome	CP032387.1
Dublin	CVM 34981	5.06752	52.1471	4687	Complete Genome	CP032390.1
Dublin	CVM 22453	5.07875	52.1335	4669	Complete Genome	CP032393.1
Dublin	CVM 22429	5.19736	52.062	4769	Complete Genome	CP032396.1
Dublin	USMARC-69838	5.02794	52.1383	4623	Complete Genome	CP032449.1
Dublin	USMARC-69840	4.99586	52.1648	4580	Complete Genome	CP032446.1
Dublin	USMARC-69807	5.01534	52.158	4633	Complete Genome	CP032379.1
Elisabethville	CFSAN064158	4.85644	52.2	4762	Contig	AAHHTA01
Elisabethville	CFSAN064164	4.85165	52.2	4645	Contig	AAOBVN01
Elisabethville	PNUSAS011933	4.89684	52.2	4693	Contig	AAOOAL01
Elisabethville	CFSAN064162	4.88075	52.2	4695	Contig	AAOPCQ01
Elisabethville	CFSAN064159	4.85877	52.2	4652	Contig	AAPJXS01
Enteritidis	P125109	4.68585	52.2	4304	Complete Genome	AM933172.1
Enteritidis	77-1427	4.71868	52.0968	4338	Complete Genome	CP007598.1
Enteritidis	18569	4.74533	52.1962	4363	Complete Genome	CP011394.1
Enteritidis	EC20121175	4.67995	52.2	4287	Complete Genome	CP007269.2
Enteritidis	EC20121178	4.68585	52.2	4306	Complete Genome	CP007271.2
Enteritidis	EC20121179	4.68585	52.2	4305	Complete Genome	CP007272.2
Enteritidis	EC20121180	4.68585	52.2	4305	Complete Genome	CP007273.2
Enteritidis	EC20120005	4.67929	52.2	4291	Complete Genome	CP007267.2
Enteritidis	EC20110361	4.68291	52.2	4285	Complete Genome	CP007263.1
Enteritidis	EC20110360	4.67862	52.2	4286	Complete Genome	CP007258.1
Enteritidis	EC20110359	4.71147	52.2	4322	Complete Genome	CP007259.1
Enteritidis	EC20110358	4.67869	52.2	4286	Complete Genome	CP007260.1
Enteritidis	EC20110357	4.67842	52.2	4291	Complete Genome	CP007261.1
Enteritidis	EC20110356	4.68281	52.2	4294	Complete Genome	CP007262.1
Enteritidis	SA19981857	4.68585	52.2	4303	Complete Genome	CP007288.2
Enteritidis	SA19992322	4.68585	52.2	4299	Complete Genome	CP007291.2
Enteritidis	SA19994216	4.68585	52.2	4305	Complete Genome	CP007292.2
Enteritidis	SA19960848	4.68585	52.2	4303	Complete Genome	CP007280.2
Enteritidis	SA19970510	4.68585	52.2	4302	Complete Genome	CP007282.2
Enteritidis	SA19970769	4.68585	52.2	4303	Complete Genome	CP007283.2
Enteritidis	SA19980677	4.68585	52.2	4298	Complete Genome	CP007285.2
Enteritidis	SA19981522	4.68585	52.2	4302	Complete Genome	CP007286.2
Enteritidis	SA20094352	4.68585	52.2	4302	Complete Genome	CP007312.2
Enteritidis	EC20121177	4.68585	52.2	4301	Complete Genome	CP007333.2
Enteritidis	EC20120002	4.67942	52.2	4292	Complete Genome	CP007329.2
Enteritidis	SA20082034	4.68566	52.2	4304	Complete Genome	CP007425.2
Enteritidis	EC20120200	4.68585	52.2	4298	Complete Genome	CP007434.2
Enteritidis	EC20100101	4.65416	52.2	4262	Complete Genome	CP007246.1
Enteritidis	EC20110221	4.70903	52.2	4324	Complete Genome	CP007247.1
Enteritidis	EC20090698	4.681	52.2	4292	Complete Genome	CP007248.1
Enteritidis	EC20110355	4.68184	52.2	4291	Complete Genome	CP007250.1
Enteritidis	EC20111175	4.67981	52.2	4287	Complete Genome	CP007252.1
Enteritidis	EC20111174	4.6838	52.2	4287	Complete Genome	CP007253.1
Enteritidis	EC20111095	4.67995	52.2	4287	Complete Genome	CP007254.1
Enteritidis	EC20100325	4.68585	52.2	4302	Complete Genome	CP007360.2
Enteritidis	OLF-SE8-1021710	4.66728	52.2	4311	Complete Genome	CP009090.1
Enteritidis	OLF-SE3-98983-4	4.67913	52.2	4287	Complete Genome	CP009085.2
Enteritidis	OLF-SE2-98984-6	4.67913	52.2	4334	Complete Genome	CP009084.2
Enteritidis	OLF-SE4-0317-8	4.67838	52.2	4288	Complete Genome	CP009086.1
Enteritidis	OLF-SE1-1019-1	4.67891	52.2	4292	Complete Genome	CP009083.1
Enteritidis	OLF-SE6-00219-16	4.67762	52.2	4247	Complete Genome	CP009088.1
Enteritidis	SEE1	4.67837	52.2	4231	Complete Genome	CP011790.1
Enteritidis	SEE2	4.67783	52.2	4198	Complete Genome	CP011791.1
Enteritidis	FORC_007	4.78191	52.1173	4448	Complete Genome	CP009768.1
Enteritidis	FORC_052	4.68625	52.2	4305	Complete Genome	CP016754.1
Enteritidis	77-2980	4.68609	52.2	4200	Complete Genome	CP018644.1
Enteritidis	81-1435	4.69976	52.2	4313	Complete Genome	CP018647.1
Enteritidis	92-0392	5.02855	52.1187	4699	Complete Genome	CP018657.1
Enteritidis	SJTUF10978	4.73936	52.1962	4374	Complete Genome	CP015524.1
Enteritidis	SJTUF10984	4.73916	52.1962	4376	Complete Genome	CP015526.1
Enteritidis	SE86	4.68572	52.2	4307	Complete Genome	CP019681.1
Enteritidis	PIR00532	4.77544	52.1269	4413	Complete Genome	CP025559.1
Enteritidis	RM4283	4.78553	51.9687	4402	Complete Genome	CP028157.1
Enteritidis	RM2968	4.79204	51.9659	4404	Complete Genome	CP028151.1
Enteritidis	FORC_075	4.74226	52.1181	4379	Complete Genome	CP023475.1
Enteritidis	NCM 61	4.73913	52.1962	4193	Complete Genome	CP032851.1
Enteritidis	CFSAN076214	4.78477	51.9702	4520	Complete Genome	CP033340.1
Enteritidis	SJTUF12367v2	4.85113	52.2148	4543	Complete Genome	CP041176.1
Enteritidis	PT1	4.74496	52.1962	4418	Complete Genome	CP043433.1
Enteritidis	NCCP 16206	4.774	52.1948	4341	Complete Genome	CP041973.1
Gallinarum	ATCC 9120	4.78149	52.2199	4206	Complete	CP012347.1
Gallinarum	13036	4.75084	52.2	4266	Contig	AYDA01
Gallinarum	19945	4.72892	52.2	4194	Contig	AOYI01
Gallinarum	S4037-07	4.90178	52.2	4328	Contig	LHTF01
Give	S5-487	4.55258	52.3	5052	Contig	AFCM01
Give	CFSAN059885	4.61639	52.2	4266	Contig	NPME01
Give	FSIS11704305	4.59647	64.2	4137	Contig	AAMTYH01
Give	PNUSAS023493	4.73749	52.2	4444	Contig	AAMUQU01
Give	FSIS11705389	4.62923	60.8	4481	Contig	AAMVWZ01
Give	NCTC5778	4.63806	52.2	4296	Complete	LS483463.1
Hadar	ABBSB1020-2	4.77555	52.2	4414	Scaffold	LAPA01
Hadar	ABBSB1121-1	4.66927	52.2	4313	Scaffold	LAPE01
Hadar	12-2388	4.7035	52.2312	4290	Complete	CP038595.1
Heidelberg	SL476	4.98351	52.069	4687	Complete Genome	CP001120.1
Heidelberg	B182	4.78805	52.1137	4403	Complete Genome	CP003416.1
Heidelberg	CFSAN002069	4.93199	52.1204	4567	Complete Genome	CP005390.2
Heidelberg	41578	4.95148	52.1153	4604	Complete Genome	CP004086.1
Heidelberg	SARA35	4.75121	52.2	4366	Complete Genome	CP019176.1
Heidelberg	CFSAN002064	4.82156	52.114	4447	Complete Genome	CP005995.1
Heidelberg	FDAARGOS_54	4.75128	52.2	4430	Complete Genome	CP026976.1
Heidelberg	SA02DT10168701	4.88816	52.0686	4540	Complete Genome	CP012921.1
Heidelberg	12-4374	4.99246	52.0698	4665	Complete Genome	CP012924.1
Heidelberg	N13-01290	5.15749	51.887	4816	Complete Genome	CP012930.1
Heidelberg	SH12-007	4.79124	52.1149	4475	Complete Genome	CP016504.1
Heidelberg	SH12-003	4.79124	52.1149	4475	Complete Genome	CP016507.1
Heidelberg	11-004736-1-7	4.88814	52.0686	4596	Complete Genome	CP016514.1
Heidelberg	CE-R2-11-0435	4.888	52.0686	4599	Complete Genome	CP016517.1
Heidelberg	SA01AB09084001	4.88537	52.0784	4593	Complete Genome	CP016530.1
Heidelberg	SA02DT09004001	4.89199	52.0709	4591	Complete Genome	CP016521.1
Heidelberg	09-036813-1A	5.06248	51.8292	4754	Complete Genome	CP016525.1
Heidelberg	A3EZ223	4.78892	52.1134	4472	Complete Genome	CP016563.1
Heidelberg	AMR588-04-00435	4.7914	52.1145	4471	Complete Genome	CP016573.1
Heidelberg	SH13-006	4.78803	52.1134	4471	Complete Genome	CP016579.1
Heidelberg	A3ES40	4.78892	52.1134	4473	Complete Genome	CP016561.1
Heidelberg	AMR588-04-00320	4.89069	52.0697	4599	Complete Genome	CP016569.1
Heidelberg	AMR588-04-00318	4.8904	52.0697	4596	Complete Genome	CP016565.1
Heidelberg	AMR588-04-00437	4.7914	52.1145	4472	Complete Genome	CP016576.1
Heidelberg	SH13-004	4.78803	52.1134	4470	Complete Genome	CP016586.1
Heidelberg	5	4.94913	52.0792	4691	Complete Genome	CP031359.1
Heidelberg	CFSAN067218	4.95499	52.1086	4674	Complete Genome	CP028311.1
Heidelberg	SL-312	4.95471	52.1297	4672	Complete Genome	CP043214.1
Heidelberg	41578	4.95184	52.1153	4615	Complete Genome	CP045762.1
I 4,[5],12:i:-	USDA15WA-1	5.03128	52.2	4767	Complete Genome	CP040686.1
I 4,[5],12:i:-	PNCS014875	4.99683	52.2	4691	Complete Genome	CP037882.1
I 4,[5],12:i:-	PNCS009991	5.07693	52.1108	4790	Complete Genome	CP037881.1
I 4,[5],12:i:-	A65HEB1	5.04569	52.1	4830	Contig	QBFS01
I 4,[5],12:i:-	B51HEB1.2	4.94276	52.2	4702	Contig	QBFV01
I 4,[5],12:i:-	B19CEB2.1	4.95639	52.2	4725	Contig	QBFU01
I 4,[5],12:i:-	B68HEB2.1	4.94424	52.2	4704	Contig	QBFW01
I 4,[5],12:i:-	B9HEB1.1	4.97186	52.2	4748	Contig	QBFT01
I 4,[5],12:i:-	B87HEB1.1	4.95694	52.1	4724	Contig	QBFY01
I 4,[5],12:i:-	C6C1	4.97549	52.2	4743	Contig	QBFZ01
I 4,[5],12:i:-	B70HEB1.1	5.04535	52.1	4827	Contig	QBFX01
I 4,[5],12:i:-	C12C1	4.97302	52.2	4749	Contig	QBGA01
I 4,[5],12:i:-	C55H1	4.98599	52.2	4763	Contig	QBGB01
I 4,[5],12:i:-	E58H1	4.98084	52.1	4752	Contig	QBGF01
I 4,[5],12:i:-	E55H1	4.9806	52.1	4752	Contig	QBGE01
I 4,[5],12:i:-	E51C1	4.98335	52.1	4762	Contig	QBGC01
I 4,[5],12:i:-	E53H1	4.97961	52.1	4758	Contig	QBGD01
I 4,[5],12:i:-	E61C1	4.9842	52.1	4761	Contig	QBGG01
I 4,[5],12:i:-	E62H2	4.98196	52.1	4755	Contig	QBGH01
I 4,[5],12:i:-	E64C1	4.98269	52.1	4753	Contig	QBGI01
I 4,[5],12:i:-	E68C1	4.98006	52.1	4752	Contig	QBGL01
I 4,[5],12:i:-	E65H1	4.9819	52.1	4759	Contig	QBGJ01
I 4,[5],12:i:-	E67H1	4.9816	52.1	4753	Contig	QBGK01
I 4,[5],12:i:-	E68C3	4.98383	52.1	4760	Contig	QBGN01
I 4,[5],12:i:-	E68C2	4.98171	52.1	4753	Contig	QBGM01
I 4,[5],12:i:-	E72H1	4.98236	52.1	4759	Contig	QBGQ01
I 4,[5],12:i:-	E69C1	4.98199	52.1	4760	Contig	QBGO01
I 4,[5],12:i:-	E72C1	4.98175	52.1	4759	Contig	QBGP01
I 4,[5],12:i:-	E74C1	4.97867	52.2	4756	Contig	QBGR01
I 4,[5],12:i:-	E83C1	4.9778	52.2	4749	Contig	QBGS01
I 4,[5],12:i:-	E93C1	4.98291	52.2	4758	Contig	QBGU01
I 4,[5],12:i:-	E97C1	4.9778	52.2	4745	Contig	QBGV01
I 4,[5],12:i:-	F62C1	4.9566	52.2	4726	Contig	QBGW01
I 4,[5],12:i:-	F63H1	4.95884	52.2	4723	Contig	QBGX01
I 4,[5],12:i:-	F63H2	4.95643	52.1	4718	Contig	QBGY01
I 4,[5],12:i:-	F63H3	4.95616	52.2	4716	Contig	QBGZ01
I 4,[5],12:i:-	F64H1	4.96187	52.1	4730	Contig	QBHA01
I 4,[5],12:i:-	F64H2	4.9604	52.2	4731	Contig	QBHB01
I 4,[5],12:i:-	F64H3	4.96344	52.2	4730	Contig	QBHC01
I 4,[5],12:i:-	F65H2	4.95971	52.2	4722	Contig	QBHE01
I 4,[5],12:i:-	F65H1	4.96051	52.2	4726	Contig	QBHD01
I 4,[5],12:i:-	F65H3	4.97034	52.1	4733	Contig	QBHF01
I 4,[5],12:i:-	F70H1	5.23933	51.9	5020	Contig	QBHG01
I 4,[5],12:i:-	F70H2	5.23419	51.9	5013	Contig	QBHH01
I 4,[5],12:i:-	F70H3	5.23724	51.9	5016	Contig	QBHI01
I 4,[5],12:i:-	F72H1	4.96175	52.1	4729	Contig	QBHJ01
I 4,[5],12:i:-	F72H3	4.95592	52.2	4719	Contig	QBHL01
I 4,[5],12:i:-	F72H2	4.96093	52.2	4727	Contig	QBHK01
I 4,[5],12:i:-	F73C1	4.96153	52.2	4726	Contig	QBHM01
Infantis	FSIS1502169	5.05025	52.1784	4691	Complete Genome	CP016406.1
Infantis	FSIS1502916	5.05063	52.1787	4692	Complete Genome	CP016408.1
Infantis	N55391	5.04393	52.1744	4687	Complete Genome	CP016410.1
Infantis	CVM44454	5.04324	52.1809	4689	Complete Genome	CP016412.1
Infantis	FARPER-219	5.08978	52.0362	4567	Complete Genome	CP038507.1
Infantis	119944	5.01104	52.1748	4608	Complete Genome	CP047881.1
Javiana	CFSAN001992	4.67527	52.1662	4324	Complete Genome	CP004027.1
Javiana	FARPER-220	4.65111	52.2	4143	Complete Genome	CP038233.1
Javiana	ATCC BAA-1593	4.54724	52.2	4221	Contig	AHUW01
Javiana	PRS_2010_0720	4.73795	52.1	4473	Contig	AOZB01
Javiana	CVM N42337	4.63573	52.1	4354	Contig	JYZM01
Javiana	CFSAN000905	4.58063	52.1	4300	Contig	MAIX01
Javiana	FLDOH-11	4.56077	52.2	4270	Contig	MKLX01
Javiana	FLUFL-578	4.558	52.2	4271	Contig	MKMA01
Javiana	FLUFL-572	4.55987	52.2	4266	Contig	MKLY01
Javiana	FLUFL-774	4.55828	52.2	4273	Contig	MKLZ01
Javiana	CFSAN051012	4.7607	52.1	4484	Contig	QBII01
Javiana	255	4.5242	52.2	4286	Contig	QDKW01
Javiana	218	4.71715	52.1	4500	Contig	QDMH01
Javiana	210	4.74424	52.1	4525	Contig	QDMP01
Javiana	194	4.64267	52.1	4426	Contig	QDNF01
Javiana	191	4.62182	52.1	4337	Contig	QDNI01
Javiana	33	4.62486	52.1	4340	Contig	QDTH01
Javiana	34	4.53379	52.2	4245	Contig	QDTG01
Javiana	31	4.62194	52.1	4339	Contig	QDTJ01
Javiana	7	4.62643	52.1	4342	Contig	QDUH01
Javiana	171	4.59992	52.1	4298	Contig	QDOC01
Javiana	89	4.67023	52.1	4418	Contig	QDRD01
Javiana	80	4.48969	52.3	4202	Contig	QDRM01
Javiana	81	4.59787	52.2	4333	Contig	QDRL01
Javiana	41	4.57443	52.3	4284	Contig	QDSZ01
Javiana	PSU-2363	4.54112	52.2	4527	Contig	AAQPZJ01
Kedougou	CFSAN039534	5.02296	51.8	4759	Contig	MEKD01
Kedougou	787508	4.74151	52.1	4807	Contig	AAQNOS01
Kentucky	PU131	4.90033	52.2	4503	Complete Genome	CP026327.1
Kentucky	161365	4.90002	52.1929	4521	Complete Genome	CP043664.1
Kentucky	162835	4.85593	52.0985	4475	Complete Genome	CP043667.1
Kottbus	850284	4.70686	52.1	4449	Contig	AAOCLW01
Kottbus	841904	4.70597	52.1	4387	Contig	AAPRIT01
Kottbus	315687	4.71347	52.1	4395	Contig	AAQPOH01
Litchfield	CVM N45400	4.62665	52.2	4321	Contig	LHGE01
Litchfield	CVM N46829	4.62861	52.2	4326	Contig	LHIG01
Litchfield	CVM N46836	4.62589	52.2	4318	Contig	LHIM01
Litchfield	CVM N46837	4.62411	52.2	4319	Contig	LHIN01
Litchfield	CVM N29367	4.5811	52.2	4272	Contig	JYUE01
Livingstone	BCW_2869	4.87559	51.9	4518	Contig	MXWT01
Livingstone	FDA436926	4.88879	51.9	4748	Contig	RSIG01
Livingstone	291733	4.71845	52.2	4580	Contig	AAABIM01
Livingstone	760252	4.68181	52.2	4391	Contig	AAFKNU01
Livingstone	FDA586004	4.7205	52.2	4456	Contig	AAPYWH01
London	CFSAN001081	4.24042	53.2	4999	Contig	APAI01
London	CVM N38882	4.87886	51.8	4579	Contig	JYXN01
Manhattan	111113	4.6841	52.2	4374	Contig	CBKW02
Manhattan	CFSAN001078	4.61339	52.5	4352	Contig	APAL01
Manhattan	SA20034532	4.63442	52.2	4256	Contig	LHTB01
Manhattan	SA20084699	4.8026	52.2823	4393	Complete Genome	CP022497.1
Manhattan	213	4.73543	52.2	4496	Contig	QDMM01
Mbandaka	SA20026234	4.79629	52.2	4422	Complete Genome	CP022489.1
Mbandaka	CFSAN076213	4.70967	52.3	4473	Complete Genome	CP033343.1
Meleagridis	47	4.77475	52.2	4211	Contig	AOYN01
Meleagridis	73	4.80422	52.1	4480	Contig	QDRT01
Meleagridis	67	4.79609	52.2	4471	Contig	QDRZ01
Menston	682243	4.69791	52.2396	4446	Contig	AAIODY01
Menston	671459	4.69479	52.2293	4452	Contig	AAKMQU01
Menston	868403	4.69271	52.2326	4327	Contig	AAPVQF01
Menston	NCTC7836	4.74854	52.3042	5272	Complete Genome	LS483490.1
Minnesota	ATCC 49284	4.59239	52.2	4212	Complete Genome	CP019184.1
Minnesota	SAL65505	4.7444	52.0523	4434	Scaffold	LXWM01
Minnesota	CFSAN017963	5.00483	52.2846	4630	Complete Genome	CP017720.1
Mississippi	A4-633	4.62641	52.2	5080	Contig	AFCR01
Mississippi	25	4.65714	52.2	4308	Contig	QDTP01
Mississippi	SAL-19-VL-SD-NC-0011	4.91859	52.2	5105	Contig	AAQOAA01
Montevideo	507440-20	4.69437	52.2	4365	Complete Genome	CP007530.1
Montevideo	CDC 2012K-1544	4.72614	52.1	4347	Complete Genome	CP017977.1
Montevideo	CDC 2010K-0257	4.81417	52.1826	4419	Complete Genome	CP020912.1
Montevideo	531954	4.6944	52.2	4360	Complete Genome	CP029035.1
Montevideo	CFSAN051296	4.69437	52.2	4304	Complete Genome	CP029336.1
Muenchen	LG24	5.26775	52.0836	4897	Complete	CP045056.1
Muenchen	LG25	5.22736	52.1344	4850	Complete	CP045059.1
Muenchen	LG26	5.26772	52.0836	4892	Complete	CP045063.1
Muenster	CFSAN001301	4.75601	52.2	4418	Complete Genome	CP019201.1
Muenster	315	4.97282	51.9579	4689	Complete Genome	CP019198.1
Newington	261358	4.75806	52.1	4676	Contig	AAAATD01
Newington	95006	4.74541	52.1093	4604	Contig	AAOLER01
Newport	CVM 19593	4.65267	52.2	4289	Contig	AHUD01
Newport	CFSAN024607	4.66209	52.2242	4378	Contig	AAFVHE01
Newport	CFSAN024599	4.66344	52.2079	4376	Contig	AAIYEZ01
Newport	CFSAN024608	4.66145	52.225	4378	Contig	AAJQMK01
Newport	CFSAN024592	4.6527	52.218	4362	Contig	AAJQMR01
Newport	CFSAN024598	4.66379	52.209	4377	Contig	AAJQMO01
Newport	PNUSAS010416	4.66316	52.2	4529	Contig	AAKRHP01
Newport	PNUSAS041300	4.69436	52.2183	4562	Contig	AAKRWL01
Newport	FDA193339	4.66677	52.2171	4372	Contig	AAKZQH01
Newport	FDA419648 1-1	4.68411	52.2301	4402	Contig	AALGZG01
Newport	PNUSAS010134	4.67797	52.2242	4401	Contig	AAMFBW01
Newport	PNUSAS014658	4.63876	52.3054	4360	Contig	AAMKWU01
Newport	2015AM-1828	4.66659	52.224	4369	Contig	AAMLDA01
Ohio	CFSAN001079	4.74153	52.4	4422	Contig	APAK01
Ohio	CVM N44711	4.68741	52.2	4370	Contig	LHFR01
Ohio	CVM N29382	4.69509	52.1	4390	Contig	JYUJ01
Ohio	SA20120345	4.85577	52.1525	4522	Complete Genome	CP030024.1
Oranienburg	CFSAN001285	4.64888	52.1	4262	Complete Genome	CP019197.1
Oranienburg	CFSAN076211	4.65113	52.1	4409	Complete Genome	CP033344.1
Panama	ATCC 7378	4.55558	52.3	4138	Complete Genome	CP012346.1
Panama	SA20030878	4.80321	51.9	4426	Contig	LHTD01
Panama	NCTC13172	4.64887	52.1	4258	Contig	UGYA01
Paratyphi B	ATCC 19940	4.69094	52.3	4378	Contig	AOYD01
Paratyphi B	ATCC 10719	4.69447	52.2	4356	Contig	AOYF01
Paratyphi B	SARA61	4.72276	52.1	4416	Contig	AYDQ01
Poona	2015K-0961	4.53915	52.3	4203	Contig	PDBD01
Poona	PTVS026	4.70724	52.1	4399	Contig	PDBL01
Reading	CVM N45396	4.61829	52.2	4321	Contig	LHGA01
Reading	CVM N46858	4.64576	52.2	4352	Contig	LHJD01
Reading	CVM N48684	4.64832	52.2	4356	Contig	LHKG01
Reading	CVM N51247	4.65914	52.2	4371	Contig	LHML01
Reading	CVM N29378	4.62737	52.2	4335	Contig	JYUH01
Reading	CVM N40375	4.64117	52.1	4343	Contig	JYYJ01
Reading	CVM N43241	4.64637	52.2	4355	Contig	JZAK01
Rissen	150	4.89425	52.1	4528	Contig	AHUI01
Rissen	GJ0703-2	4.9356	52.1003	4544	Complete	CP043509.1
Saintpaul	SA20031783	4.90689	52.2785	4542	Complete	CP022491.1
Saintpaul	SGB23	5.04643	51.9634	4676	Complete	CP023166.1
Schwarzengrund	12888	4.90993	51.8762	4591	Complete Genome	CP045447.1
Schwarzengrund	9355	4.91102	51.8762	4594	Complete Genome	CP045444.1
Senftenberg	NCTC10384	4.76309	52.0542	4346	Complete Genome	LN868943.1
Senftenberg	361154004	5.11478	51.6998	4748	Complete Genome	CP029036.1
Senftenberg	AR_0127	5.16369	51.9761	4868	Complete Genome	CP032194.1
Senftenberg	SA20061017	4.86332	51.9835	4581	Complete Genome	CP038591.1
Senftenberg	SA20130280	4.86334	51.9836	4581	Complete Genome	CP038593.1
Senftenberg	11-5006	4.8409	51.9995	4533	Complete Genome	CP038601.1
Singapore	BCW_2852	4.80339	52.2	4474	Contig	MXXJ01
Singapore	BCW_2780	4.66281	52.2	4322	Contig	MXZN01
Singapore	VA-WGS-00353	4.76338	52.2	4431	Contig	NMON01
Stanley	sg_wt8	4.92435	52.1	4615	Complete Genome	CP036167.1
Stanley	NCTC5716	4.79104	52.2	4480	Complete Genome	LS483434.1
Stanley	UPM 517	4.73677	52.2	4445	Scaffold	CAAHDM01
Tennessee	TXSC_TXSC08-19	4.86441	52.2	4522	Complete Genome	CP007505.1
Tennessee	CFSAN001387	4.94397	52.1667	4600	Complete Genome	CP014994.1
Tennessee	PIR00537	4.84081	52.2	4447	Complete Genome	CP025217.1
Tennessee	CFSAN076210	4.94397	52.1667	4673	Complete Genome	CP033345.1
Thompson	RM6836	4.70765	52.2	4363	Complete Genome	CP006717.1
Thompson	ATCC 8391	4.69043	52.3	4297	Complete Genome	CP011396.1
Thompson	RM1984	4.70871	52.2	4327	Complete Genome	CP012513.1
Thompson	RM1986	4.70136	52.2	4329	Complete Genome	CP012514.1
Thompson	CFSAN000738	4.7107	52.2	4353	Complete Genome	CP019196.1
Thompson	HFCDC-SM-846	4.90792	52.3343	4575	Complete Genome	CP028729.1
Thompson	SH11G0791	4.90923	52.3344	4633	Complete Genome	CP041171.1
Thompson	NCTC5740	4.70748	52.2	4374	Complete Genome	LS483419.1
Thompson	NCTC8496	4.75743	52.2	4121	Complete Genome	LS483493.1
Typhi	Ty2	4.79196	52.1	4348	Complete Genome	AE014613.1
Typhi	CT18	5.13371	51.8776	4473	Complete Genome	AL513382.1
Typhi	P-stx-12	4.94978	51.8911	4498	Complete Genome	CP003278.1
Typhi	Ty21a	4.79196	52	4395	Complete Genome	CP002099.1
Typhi	PM016/13	4.79355	52	4345	Complete Genome	CP012091.1
Typhi	B/SF/13/03/195	4.79899	52	4249	Complete Genome	CP012151.1
Typhi	Ty21a	4.79134	52	4320	Complete Genome	CP023975.1
Typhi	311189_221186	5.00027	51.8129	4709	Complete Genome	CP029923.1
Typhi	311189_220186	5.00044	51.8135	4707	Complete Genome	CP029886.1
Typhi	311189_219186	5.00145	51.8134	4709	Complete Genome	CP029911.1
Typhi	311189_217103	4.77847	52.1	4477	Complete Genome	CP029927.1
Typhi	311189_216103	4.90613	52.0674	4647	Complete Genome	CP029928.1
Typhi	311189_215186	4.99952	51.8134	4703	Complete Genome	CP029930.1
Typhi	311189_214186	4.99994	51.8133	4705	Complete Genome	CP029933.1
Typhi	311189_213186	4.99994	51.8136	4708	Complete Genome	CP029936.1
Typhi	311189_212186	5.00189	51.8134	4703	Complete Genome	CP029944.1
Typhi	311189_211186	4.78619	52	4481	Complete Genome	CP029945.1
Typhi	311189_210186	5.00433	51.8121	4710	Complete Genome	CP029946.1
Typhi	311189_208186	5.00062	51.8132	4706	Complete Genome	CP029949.1
Typhi	311189_208103	4.78309	52.1	4479	Complete Genome	CP029932.1
Typhi	311189_207186	5.00143	51.8136	4706	Complete Genome	CP029938.1
Typhi	311189_206186	5.00228	51.8145	4705	Complete Genome	CP029940.1
Typhi	311189_205186	4.92803	52.0675	4682	Complete Genome	CP029950.1
Typhi	311189_204186	5.00216	51.8131	4705	Complete Genome	CP029954.1
Typhi	311189_202186	5.01729	51.9094	4746	Complete Genome	CP029956.1
Typhi	343077_260153	4.87558	51.9943	4564	Complete Genome	CP029861.1
Typhi	343077_255118	4.7745	52.1	4485	Complete Genome	CP029907.1
Typhi	343077_228157	4.91411	52.0674	4638	Complete Genome	CP029864.1
Typhi	343077_228140	4.8973	52.0673	4644	Complete Genome	CP029866.1
Typhi	343077_215174	4.87756	51.9943	4564	Complete Genome	CP029868.1
Typhi	343077_214162	4.81403	52	4521	Complete Genome	CP029862.1
Typhi	343077_214135	4.87505	51.9925	4562	Complete Genome	CP029872.1
Typhi	343077_213147	5.0043	52.068	4790	Complete Genome	CP029897.1
Typhi	343077_212159	4.79547	52.1	4523	Complete Genome	CP029870.1
Typhi	343077_212138	4.77456	52.1	4481	Complete Genome	CP029919.1
Typhi	343077_211171	4.87472	51.9943	4562	Complete Genome	CP029873.1
Typhi	343076_294172	4.91588	52.0674	4638	Complete Genome	CP029888.1
Typhi	343076_269157	4.79111	52.1	4510	Complete Genome	CP029881.1
Typhi	343076_253155	4.89829	52.0673	4635	Complete Genome	CP029890.1
Typhi	343076_252143	4.91499	52.0674	4640	Complete Genome	CP029892.1
Typhi	343076_249107	4.87574	51.9925	4563	Complete Genome	CP029913.1
Typhi	343076_248190	4.77382	52.1	4486	Complete Genome	CP029882.1
Typhi	343076_241106	4.7757	52.1	4485	Complete Genome	CP029899.1
Typhi	343076_232188	4.90733	52.0674	4631	Complete Genome	CP029900.1
Typhi	343076_227128	4.90691	52.0674	4630	Complete Genome	CP029875.1
Typhi	343076_217103	4.77578	52.1	4487	Complete Genome	CP029914.1
Typhi	343076_202113	4.90597	52.0674	4633	Complete Genome	CP029915.1
Typhi	311189_291186	4.807	52.1	4505	Complete Genome	CP029894.1
Typhi	311189_282186	4.90666	52.0674	4629	Complete Genome	CP029920.1
Typhi	311189_269186	4.78208	52	4477	Complete Genome	CP029922.1
Typhi	311189_268186	4.91439	52.0674	4637	Complete Genome	CP029883.1
Typhi	311189_268103	4.89263	52.0566	4632	Complete Genome	CP029902.1
Typhi	311189_256186	4.80038	52.1	4499	Complete Genome	CP029917.1
Typhi	311189_255186	4.80868	52.1	4507	Complete Genome	CP029885.1
Typhi	311189_252186	4.99909	51.9088	4705	Complete Genome	CP029896.1
Typhi	311189_232103	4.77837	52.1	4475	Complete Genome	CP029918.1
Typhi	311189_231186	4.91414	52.0674	4638	Complete Genome	CP029904.1
Typhi	311189_224186	4.99975	51.8133	4704	Complete Genome	CP029878.1
Typhi	311189_223186	4.99836	51.8154	4702	Complete Genome	CP029880.1
Typhi	311189_222186	4.84272	52.1	4581	Complete Genome	CP029909.1
Typhi	343078_273110	4.90785	52.0674	4633	Complete Genome	CP029846.1
Typhimurium	LT2	4.95138	52.2171	4548	Complete Genome	AE006468.2
Typhimurium	14028S	4.9641	52.217	4620	Complete Genome	CP001363.1
Typhimurium	ST4/74	5.06745	52.1975	4739	Complete Genome	CP002487.1
Typhimurium	SL1344	5.06745	52.1975	4738	Complete Genome	FQ312003.1
Typhimurium	UK-1	4.91115	52.2152	4559	Complete Genome	CP002614.1
Typhimurium	798	4.9701	52.217	4638	Complete Genome	CP003386.1
Typhimurium	T000240	5.06999	52.2422	4728	Complete Genome	AP011957.1
Typhimurium	U288	5.01706	52.2438	4685	Complete Genome	CP003836.1
Typhimurium	SARA13	4.91363	52.2172	4737	Complete Genome	CP017728.1
Typhimurium	DT2	4.90864	52.2172	4583	Complete Genome	HG326213.1
Typhimurium	DT104	5.02766	52.1187	4703	Complete Genome	HF937208.1
Typhimurium	138736	5.02536	52.1164	4698	Complete Genome	CP007581.1
Typhimurium	VNP20009	4.85739	52.2174	4571	Complete Genome	CP007804.2
Typhimurium	YU15	5.02765	52.1187	4696	Complete Genome	CP014358.1
Typhimurium	SO2	5.01001	52.2169	4659	Complete Genome	CP014356.1
Typhimurium	SO3	5.0068	52.2169	4677	Complete Genome	CP014536.1
Typhimurium	CDC 2011K-1702	5.00034	52.1188	4702	Complete Genome	CP014967.1
Typhimurium	USDA-ARS-USMARC-1808	5.03091	52.1187	4704	Complete Genome	CP014969.1
Typhimurium	USDA-ARS-USMARC-1898	5.01008	52.0825	4659	Complete Genome	CP014971.2
Typhimurium	CDC 2009K-1640	5.02773	52.1187	4759	Complete Genome	CP014975.1
Typhimurium	CDC H2662	4.97843	52.1189	4700	Complete Genome	CP014979.2
Typhimurium	NC983	4.94013	52.2171	4624	Complete Genome	CP015157.1
Typhimurium	ST931R	5.17249	52.0451	4943	Complete Genome	CP016385.1
Typhimurium	22495	4.91257	52.2166	4500	Complete Genome	CP017617.1
Typhimurium	FDAARGOS_321	5.0207	52.0985	4746	Complete Genome	CP022070.2
Typhimurium	TW-Stm6	5.27975	51.9162	4967	Complete Genome	CP019649.1
Typhimurium	FORC50	4.67389	52.2	4293	Complete Genome	CP019383.1
Typhimurium	AR_0031	4.96409	52.217	4630	Complete Genome	CP026700.1
Typhimurium	FDAARGOS_320	5.03706	52.1685	4737	Complete Genome	CP027414.1
Typhimurium	FDAARGOS_317	5.19285	52.1636	4938	Complete Genome	CP027410.1
Typhimurium	CFSAN018746	4.95149	52.2171	4609	Complete Genome	CP028199.1
Typhimurium	PIR00538	4.96409	52.217	4629	Complete Genome	CP025555.1
Typhimurium	ATCC 14028	4.96557	52.2174	4742	Complete Genome	CP034230.1
Typhimurium	CFSAN067216	4.97842	52.1189	4690	Complete Genome	CP028318.1
Typhimurium	RSE04	4.86016	52.2174	4628	Complete Genome	CP034719.1
Typhimurium	PNCS014851	4.94884	52.2171	4591	Complete Genome	CP038847.1
Typhimurium	PNCS014856	5.08379	52.1042	4752	Complete Genome	CP039576.1
Typhimurium	PNCS014862	5.0368	52.1187	4711	Complete Genome	CP039591.1
Typhimurium	PNCS014879	5.02288	52.1175	4690	Complete Genome	CP040321.1
Typhimurium	SAP17-7699	4.97761	52.1189	4697	Complete Genome	CP040564.1
Typhimurium	SAP17-8290	5.05927	52.1186	4798	Complete Genome	CP040568.1
Typhimurium	14028	4.96409	52.217	4674	Complete Genome	CP034479.1
Typhimurium	10ST07093	5.05267	52.163	4748	Complete Genome	CP029839.1
Typhimurium	01ST04081	5.12526	52.0726	4845	Complete Genome	CP029840.1
Typhimurium	FORC098	4.85524	52.1	4517	Complete Genome	CP030029.1
Typhimurium	AUSMDU00010529	5.0533	52.1629	4720	Complete Genome	CP045949.1
Typhimurium	RM13672	4.9641	52.217	4628	Complete Genome	CP047323.1
Typhimurium	NCCP 16207	5.09122	52.1253	4677	Complete Genome	CP041976.1
Typhimurium	STMU2UK	4.90526	52.2172	4547	Complete Genome	LT855376.1
Uganda	CVM 35009	4.96869	52.2344	4629	Complete Genome	CP051315.1
Uganda	CVM 22437	5.03287	52.1924	4714	Complete Genome	CP051396.1
Uganda	CVM 22436	5.03274	52.187	4703	Complete Genome	CP051398.1
Uganda	CVM 20723	5.06849	52.0386	4722	Complete Genome	CP051425.1
Vinohrady	671928	4.67136	52.1	4446	Contig	AAIJJQ01
Vinohrady	MOD1_Sal_885	4.7773	52.1	4494	Contig	AAOAET01
Virchow	SVQ1	4.73566	52.0699	4393	Scaffold	AZMP01
Virchow	NCTR409	4.78715	52.3	4451	Scaffold	NQWM01
Virchow	FORC_080	4.8284	52.1	4581	Complete Genome	CP025094.1
Virchow	AUSMDU00010533	4.70873	52.1993	4360	Complete Genome	CP045945.1
Weltevreden	2511STDY5712384	4.95753	52.142	4556	Complete Genome	LN890522.1
Weltevreden	2511STDY5712385	5.09911	52.1216	4794	Complete Genome	LN890524.1
Weltevreden	2511STDY5462413	5.22862	52.1414	4884	Complete Genome	LN890520.1
Weltevreden	1655	5.12906	52.1457	4796	Complete Genome	CP014996.1

## Sheet: Table S2
Supplementary Table 2. In silico PCR results of 625 Salmonella genomes
No.	Primer pairs	Detected serovar (assembly no.)	Position	Amplicon size (bp)
1	Aberdeen-F,R	Aberdeen (GCA_007549215.1)	2207-2337	131
2	Aberdeen-F,R	Aberdeen (GCA_010558925.1)	4572-4702	131
3	Aberdeen-F,R	Aberdeen (GCA_900477885.1)	1739066-1739196	131
4	Aberdeen-F,R	Aberdeen (GCA_004176655.1)	90-220	131
5	Aberdeen-F,R	Aberdeen (GCA_004253165.1)	3715-3845	131
6	Aberdeen-F,R	Aberdeen (GCA_004276315.1)	4374-4504	131
7	Aberdeen-F,R	Aberdeen (GCA_006489025.1)	854-984	131
8	Aberdeen-F,R	Aberdeen (GCA_006930815.1)	4237-4367	131
9	Aberdeen-F,R	Aberdeen (GCA_006985465.1)	4570-4700	131
10	Aberdeen-F,R	Aberdeen (GCA_007166385.1)	1045-1175	131
11	Aberdeen-F,R	Aberdeen (GCA_007251475.1)	860-990	131
12	Aberdeen-F,R	Aberdeen (GCA_007354575.1)	3872-4002	131
13	Aberdeen-F,R	Aberdeen (GCA_007472475.1)	4571-4701	131
14	Aberdeen-F,R	Aberdeen (GCA_007531225.1)	889-1019	131
15	Aberdeen-F,R	Aberdeen (GCA_007659945.1)	3555-3685	131
16	Agona-F,R	Agona (GCA_000020885.1)	2007070-2007259	190
17	Agona-F,R	Agona (GCA_000484195.3)	1957197-1957386	190
18	Agona-F,R	Agona (GCA_000494385.3)	1957202-1957391	190
19	Agona-F,R	Agona (GCA_000503845.1)	2006601-2006790	190
20	Agona-F,R	Agona (GCA_006165105.1)	2006802-2006991	190
21	Albany-F,R	Albany (GCA_000487515.2)	4102601-4102763	163
22	Albany-F,R	Albany (GCA_004194605.3)	4184346-4184508	163
23	Albany-F,R	Albany (GCA_002283235.1)	55616-55778	163
24	Albany-F,R	Albany (GCA_015159575.1)	4119137-4119299	163
25	Albany-F,R	Albany (GCA_015708295.1)	507565-507727	163
26	Albany-F,R	Albany (GCA_016025395.1)	4139794-4139956	163
27	Albany-F,R	Albany (GCA_007189375.1)	165998-166160	163
28	Albany-F,R	Albany (GCA_007194455.1)	166000-166162	163
29	Albany-F,R	Albany (GCA_007195155.1)	166003-166165	163
30	Albany-F,R	Albany (GCA_008521105.1)	165998-166160	163
31	Albany-F,R	Albany (GCA_010574985.1)	167097-167259	163
32	Albany-F,R	Albany (GCA_010751705.1)	167124-167286	163
33	Albany-F,R	Albany (GCA_011443235.1)	166000-166162	163
34	Albany-F,R	Albany (GCA_014756565.1)	166210-166372	163
35	Albany-F,R	Albany (GCA_015906425.1)	165988-166150	163
36	Anatum-F,R	Anatum (GCA_000487575.2)	1351510-1351652	143
37	Anatum-F,R	Anatum (GCA_000940895.2)	2899180-2899322	143
38	Anatum-F,R	Anatum (GCA_000963535.2)	3003404-3003546	143
39	Anatum-F,R	Anatum (GCA_001620115.1)	2977331-2977473	143
40	Anatum-F,R	Anatum (GCA_001620155.1)	2971918-2972060	143
41	Anatum-F,R	Anatum (GCA_001620225.1)	2909043-2909185	143
42	Anatum-F,R	Anatum (GCA_001623545.2)	3069238-3069380	143
43	Anatum-F,R	Anatum (GCA_001623585.1)	3056447-3056589	143
44	Anatum-F,R	Anatum (GCA_001623625.1)	2983443-2983585	143
45	Anatum-F,R	Anatum (GCA_001623665.2)	2907861-2908003	143
46	Anatum-F,R	Anatum (GCA_003231095.1)	304013-304155	143
47	Anatum-F,R	Anatum (GCA_003710125.1)	2928905-2929047	143
48	Anatum-F,R	Anatum (GCA_006517135.1)	2910736-2910878	143
49	Anatum-F,R	Anatum (GCA_006517155.1)	2985804-2985946	143
50	Anatum-F,R	Anatum (GCA_012028495.1)	733672-733814	143
51	Bareilly-F,R	Bareilly (GCA_000439415.1)	1925803-1925916	114
52	Bareilly-F,R	Bareilly (GCA_000698515.2)	1873791-1873904	114
53	Bareilly-F,R	Bareilly (GCA_000698715.2)	1874778-1874891	114
54	Bareilly-F,R	Bareilly (GCA_000748245.2)	1874777-1874890	114
55	Bareilly-F,R	Bareilly (GCA_000748565.2)	1874661-1874774	114
56	Berta-F,R	Berta (GCA_000487375.1)	14808-14952	145
57	Berta-F,R	Berta (GCA_000964155.1)	14759-14903	145
58	Berta-F,R	Berta (GCA_000964145.1)	14758-14902	145
59	Berta-F,R	Berta (SAL_EA9271AA)	14717-14861	145
60	Berta-F,R	Berta (SAL_EA9270AA)	14717-14861	145
61	Blockley-F,R	Blockley (GCA_002283055.1)	8555-8678	124
62	Blockley-F,R	Blockley (GCA_002283115.1)	195881-196004	124
63	Blockley-F,R	Blockley (GCA_009667745.1)	3139287-3139410	124
64	Blockley-F,R	Blockley (GCA_001643895.1)	107674-107797	124
65	Blockley-F,R	Blockley (GCA_002045305.1)	34767-34890	124
66	Blockley-F,R	Blockley (GCA_002045325.1)	8542-8665	124
67	Blockley-F,R	Blockley (GCA_002048695.1)	136567-136690	124
68	Blockley-F,R	Blockley (GCA_002049195.1)	154645-154768	124
69	Blockley-F,R	Blockley (GCA_007230535.1)	7583-7706	124
70	Blockley-F,R	Blockley (GCA_008548275.1)	8251-8374	124
71	Blockley-F,R	Blockley (GCA_009668365.1)	34756-34879	124
72	Blockley-F,R	Blockley (GCA_009668575.1)	154688-154811	124
73	Blockley-F,R	Blockley (GCA_010589505.1)	8500-8623	124
74	Blockley-F,R	Blockley (GCA_010664785.1)	8515-8638	124
75	Blockley-F,R	Blockley (GCA_010697425.1)	8516-8639	124
76	Braenderup-F,R	Braenderup (GCA_002234775.1)	728385-728540	156
77	Braenderup-F,R	Braenderup (GCA_003121275.1)	627922-628077	156
78	Braenderup-F,R	Braenderup (GCA_003263705.1)	304172-304327	156
79	Braenderup-F,R	Braenderup (GCA_004006075.1)	3548202-3548357	156
80	Braenderup-F,R	Braenderup (GCA_007833775.1)	4492438-4492593	156
81	Brandenburg-F,R	Brandenburg (GCA_003324835.1)	4077040-4077147	108
82	Brandenburg-F,R	Brandenburg (GCA_003324855.1)	3999259-3999366	108
83	Brandenburg-F,R	Brandenburg (GCA_004328765.1)	4018476-4018583	108
84	Brandenburg-F,R	Brandenburg (GCA_000806645.1)	90416-90523	108
85	Brandenburg-F,R	Brandenburg (GCA_001243855.1)	159970-160077	108
86	Brandenburg-F,R	Brandenburg (GCA_001246205.1)	71128-71235	108
87	Brandenburg-F,R	Brandenburg (GCA_002035925.1)	111767-111874	108
88	Brandenburg-F,R	Brandenburg (GCA_002063195.1)	71417-71524	108
89	Brandenburg-F,R	Brandenburg (GCA_002066025.1)	219606-219713	108
90	Brandenburg-F,R	Brandenburg (GCA_006629495.1)	404667-404774	108
91	Brandenburg-F,R	Brandenburg (GCA_006690875.1)	404668-404775	108
92	Brandenburg-F,R	Brandenburg (GCA_006753945.1)	404782-404889	108
93	Brandenburg-F,R	Brandenburg (GCA_007230335.2)	3983169-3983276	108
94	Brandenburg-F,R	Brandenburg (GCA_007742725.1)	178586-178693	108
95	Brandenburg-F,R	Brandenburg (GCA_007761205.1)	404666-404773	108
96	Cerro-F,R	Cerro (GCA_000505365.2)	1706388-1706544	157
97	Cerro-F,R	Cerro (GCA_001043095.1)	3934-4090	157
98	Cerro-F,R	Cerro (GCA_001941405.1)	1122918-1123074	157
99	Cerro-F,R	Cerro (GCA_000487275.1)	164190-164346	157
100	Cerro-F,R	Cerro (GCA_000505145.1)	203582-203738	157
101	Cerro-F,R	Cerro (GCA_000505165.1)	88953-89109	157
102	Cerro-F,R	Cerro (GCA_000505185.1)	88951-89107	157
103	Cerro-F,R	Cerro (GCA_000505205.1)	88951-89107	157
104	Cerro-F,R	Cerro (GCA_000505225.1)	88950-89106	157
105	Cerro-F,R	Cerro (GCA_000505265.1)	112093-112249	157
106	Cerro-F,R	Cerro (GCA_000505285.1)	164200-164356	157
107	Cerro-F,R	Cerro (GCA_000505305.1)	164199-164355	157
108	Cerro-F,R	Cerro (GCA_000505345.1)	103774-103930	157
109	Cerro-F,R	Cerro (GCA_000505385.1)	164198-164354	157
110	Cerro-F,R	Cerro (GCA_000505405.1)	88951-89107	157
111	Choleraesuis-F,R	Choleraesuis (GCA_000187565.1)	1350429-1350553	125
112	Choleraesuis-F,R	Choleraesuis (GCA_000487295.3)	2592377-2592501	125
113	Choleraesuis-F,R	Choleraesuis (GCA_000742815.1)	1351643-1351767	125
114	Choleraesuis-F,R	Choleraesuis (GCA_007269755.1)	47415-47539	125
115	Choleraesuis-F,R	Choleraesuis (GCA_007413705.1)	1493-1617	125
116	Choleraesuis-F,R	Choleraesuis (GCA_007473655.1)	3705-3829	125
117	Choleraesuis-F,R	Choleraesuis (GCA_007497765.1)	1491-1615	125
118	Choleraesuis-F,R	Choleraesuis (GCA_007588015.1)	1489-1613	125
119	Choleraesuis-F,R	Choleraesuis (GCA_007615075.1)	125184-125308	125
120	Choleraesuis-F,R	Choleraesuis (GCA_007752995.1)	8435-8559	125
121	Choleraesuis-F,R	Choleraesuis (GCA_007773985.1)	8021-8145	125
122	Choleraesuis-F,R	Choleraesuis (GCA_009618875.1)	125198-125322	125
123	Choleraesuis-F,R	Choleraesuis (GCA_009624865.1)	125201-125325	125
124	Choleraesuis-F,R	Choleraesuis (GCA_010537535.1)	8443-8567	125
125	Choleraesuis-F,R	Choleraesuis (GCA_009644795.1)	125200-125324	125
126	Corvallis-F,R	Corvallis (GCA_002045985.1)	61480-61618	139
127	Corvallis-F,R	Corvallis (GCA_002062535.1)	50718-50856	139
128	Corvallis-F,R	Corvallis (GCA_002066565.1)	51090-51228	139
129	Corvallis-F,R	Corvallis (GCA_002265865.2)	3016074-3016212	139
130	Corvallis-F,R	Corvallis (GCA_005518465.1)	51213-51351	139
131	Corvallis-F,R	Corvallis (GCA_005518775.1)	51213-51351	139
132	Corvallis-F,R	Corvallis (GCA_005518825.1)	51212-51350	139
133	Corvallis-F,R	Corvallis (GCA_005518905.1)	51211-51349	139
134	Corvallis-F,R	Corvallis (GCA_005519645.1)	51211-51349	139
135	Corvallis-F,R	Corvallis (GCA_005519685.1)	51212-51350	139
136	Corvallis-F,R	Corvallis (GCA_008727555.1)	4301849-4301987	139
137	Corvallis-F,R	Corvallis (GCA_009642915.1)	875095-875233	139
138	Corvallis-F,R	Corvallis (GCA_010964115.1)	51089-51227	139
139	Corvallis-F,R	Corvallis (GCA_016408745.1)	866214-866352	139
140	Corvallis-F,R	Corvallis (GCA_016411265.1)	51198-51336	139
141	Derby-F,R	Derby (GCA_001040825.1)	573405-573510	106
142	Derby-F,R	Derby (GCA_001475515.1)	8987-9092	106
143	Derby-F,R	Derby (GCA_003171775.1)	4750224-4750329	106
144	Derby-F,R	Derby (GCA_003931815.1)	4045766-4045871	106
145	Derby-F,R	Derby (GCA_004213475.1)	40630-40735	106
146	Dublin-F,R	Dublin (GCA_000020925.1)	2946058-2946171	114
147	Dublin-F,R	Dublin (GCA_001953035.1)	1131960-1132073	114
148	Dublin-F,R	Dublin (GCA_000192085.1)	2946070-2946183	114
149	Dublin-F,R	Dublin (GCA_015024775.1)	65428-65541	114
150	Dublin-F,R	Dublin (GCA_900456185.1)	1131528-1131641	114
151	Dublin-F,R	Dublin (GCA_900456815.1)	1132050-1132163	114
152	Dublin-F,R	Dublin (GCA_900608915.1)	65581-65694	114
153	Dublin-F,R	Dublin (GCA_900608935.1)	65581-65694	114
154	Dublin-F,R	Dublin (GCA_001246165.1)	68413-68526	114
155	Dublin-F,R	Dublin (GCA_002065815.1)	68531-68644	114
156	Dublin-F,R	Dublin (GCA_003065965.1)	65352-65465	114
157	Dublin-F,R	Dublin (GCA_003066125.1)	613120-613233	114
158	Dublin-F,R	Dublin (GCA_003066165.1)	242369-242482	114
159	Dublin-F,R	Dublin (GCA_003069865.1)	65390-65503	114
160	Dublin-F,R	Dublin (GCA_003069905.1)	68411-68524	114
161	Elisabethville-F,R	Elisabethville (GCA_007200595.1)	29185-29362	178
162	Elisabethville-F,R	Elisabethville (GCA_010561685.1)	29184-29361	178
163	Elisabethville-F,R	Elisabethville (GCA_010769195.1)	29476-29653	178
164	Elisabethville-F,R	Elisabethville (GCA_010787315.1)	29182-29359	178
165	Elisabethville-F,R	Elisabethville (GCA_011144575.1)	29182-29359	178
166	Elisabethville-F,R	Elisabethville (GCA_006487765.1)	29222-29399	178
167	Elisabethville-F,R	Elisabethville (GCA_007202735.1)	29185-29362	178
168	Elisabethville-F,R	Elisabethville (GCA_007286995.1)	29180-29357	178
169	Elisabethville-F,R	Elisabethville (GCA_010573885.1)	29183-29360	178
170	Elisabethville-F,R	Elisabethville (GCA_010787375.1)	29182-29359	178
171	Elisabethville-F,R	Elisabethville (GCA_010787475.1)	29183-29360	178
172	Elisabethville-F,R	Elisabethville (SAL_AB1480AA)	29274-29451	178
173	Elisabethville-F,R	Elisabethville (SAL_AB1484AA)	51976-52153	178
174	Elisabethville-F,R	Elisabethville (SAL_AB1489AA)	29273-29450	178
175	Elisabethville-F,R	Elisabethville (SAL_AB1539AA)	29273-29450	178
176	Enteritidis-F,R	Enteritidis (GCA_000009505.1)	1471462-1471566	105
177	Enteritidis-F,R	Enteritidis (GCA_000280315.2)	3082324-3082428	105
178	Enteritidis-F,R	Enteritidis (GCA_000335875.2)	2448334-2448438	105
179	Enteritidis-F,R	Enteritidis (GCA_000623055.2)	1467214-1467318	105
180	Enteritidis-F,R	Enteritidis (GCA_000623095.2)	1471462-1471566	105
181	Gallinarum-F,R	Gallinarum (GCA_000330485.2)	3680590-3680702	113
182	Gallinarum-F,R	Gallinarum (GCA_000484295.1)	66340-66452	113
183	Gallinarum-F,R	Gallinarum (GCA_000486745.1)	183077-183189	113
184	Gallinarum-F,R	Gallinarum (GCA_001448575.1)	68391-68503	113
185	Gallinarum-F,R	Gallinarum (GCA_007500235.2)	3680406-3680518	113
186	Gallinarum-F,R	Gallinarum (GCA_007626135.2)	1216730-1216842	113
187	Gallinarum-F,R	Gallinarum (GCA_010124845.1)	66354-66466	113
188	Gallinarum-F,R	Gallinarum (GCA_010645945.1)	23833-23945	113
189	Gallinarum-F,R	Gallinarum (GCA_011413995.1)	66310-66422	113
190	Gallinarum-F,R	Gallinarum (GCA_015024685.1)	613172-613284	113
191	Gallinarum-F,R	Gallinarum (GCA_003874035.1)	196263-196375	113
192	Gallinarum-F,R	Gallinarum (GCA_006519805.1)	66357-66469	113
193	Gallinarum-F,R	Gallinarum (GCA_006522275.1)	196314-196426	113
194	Gallinarum-F,R	Gallinarum (GCA_006522295.1)	66356-66468	113
195	Gallinarum-F,R	Gallinarum (GCA_010685845.1)	23920-24032	113
196	Give-F,R	Give (GCA_000231525.2)	319-421	103
197	Give-F,R	Give (GCA_002266215.1)	319166-319268	103
198	Give-F,R	Give (GCA_009504495.1)	163294-163396	103
199	Give-F,R	Give (GCA_009514195.1)	389616-389718	103
200	Give-F,R	Give (GCA_009537415.1)	99610-99712	103
201	Give-F,R	Give (GCA_900477925.1)	3923513-3923615	103
202	Give-F,R	Give (GCA_000732045.2)	3935860-3935962	103
203	Give-F,R	Give (GCA_002062555.1)	38630-38732	103
204	Give-F,R	Give (GCA_002063135.1)	11537-11639	103
205	Give-F,R	Give (GCA_002065645.1)	319130-319232	103
206	Give-F,R	Give (GCA_007741615.1)	389754-389856	103
207	Give-F,R	Give (GCA_007742895.1)	389833-389935	103
208	Give-F,R	Give (GCA_008002945.1)	389834-389936	103
209	Give-F,R	Give (GCA_008004645.1)	389832-389934	103
210	Give-F,R	Give (GCA_008479745.1)	389635-389737	103
211	Hadar-F,R	Hadar (GCA_000973745.1)	481986-482147	162
212	Hadar-F,R	Hadar (GCA_000974135.1)	690-851	162
213	Hadar-F,R	Hadar (GCA_002283205.1)	16206-16367	162
214	Hadar-F,R	Hadar (GCA_004768645.1)	346491-346652	162
215	Hadar-F,R	Hadar (GCA_016421025.1)	470028-470189	162
216	Heidelberg-F,R	Heidelberg (GCA_000020705.1)	2553445-2553549	105
217	Heidelberg-F,R	Heidelberg (GCA_000258365.1)	3241580-3241684	105
218	Heidelberg-F,R	Heidelberg (GCA_000430085.2)	2986177-2986281	105
219	Heidelberg-F,R	Heidelberg (GCA_000430105.1)	4301965-4302069	105
220	Heidelberg-F,R	Heidelberg (GCA_000486045.2)	1473063-1473167	105
221	I 4,[5],12:i:--F,R	I 4,[5],12:i:- (GCA_003065125.1)	41214-41326	113
222	I 4,[5],12:i:--F,R	I 4,[5],12:i:- (GCA_003065135.1)	41099-41211	113
223	I 4,[5],12:i:--F,R	I 4,[5],12:i:- (GCA_003065185.1)	41098-41210	113
224	I 4,[5],12:i:--F,R	I 4,[5],12:i:- (GCA_003065205.1)	41099-41211	113
225	I 4,[5],12:i:--F,R	I 4,[5],12:i:- (GCA_003065225.1)	41099-41211	113
226	I 4,[5],12:i:--F,R	I 4,[5],12:i:- (GCA_003065235.1)	41099-41211	113
227	I 4,[5],12:i:--F,R	I 4,[5],12:i:- (GCA_003065265.1)	41098-41210	113
228	I 4,[5],12:i:--F,R	I 4,[5],12:i:- (GCA_003065275.1)	41098-41210	113
229	I 4,[5],12:i:--F,R	I 4,[5],12:i:- (GCA_003065305.1)	41100-41212	113
230	I 4,[5],12:i:--F,R	I 4,[5],12:i:- (GCA_003065325.1)	41178-41290	113
231	I 4,[5],12:i:--F,R	I 4,[5],12:i:- (GCA_003065445.1)	9867-9979	113
232	I 4,[5],12:i:--F,R	I 4,[5],12:i:- (GCA_003065455.1)	9867-9979	113
233	I 4,[5],12:i:--F,R	I 4,[5],12:i:- (GCA_006874805.1)	416900-417012	113
234	I 4,[5],12:i:--F,R	I 4,[5],12:i:- (GCA_009756475.1)	377028-377140	113
235	I 4,[5],12:i:--F,R	I 4,[5],12:i:- (GCA_009756605.1)	377025-377137	113
236	Infantis-F,R	Infantis (GCA_001931555.1)	2895911-2896019	109
237	Infantis-F,R	Infantis (GCA_001931575.1)	2568300-2568408	109
238	Infantis-F,R	Infantis (GCA_001931595.1)	1865937-1866045	109
239	Infantis-F,R	Infantis (GCA_001931615.1)	2902120-2902228	109
240	Infantis-F,R	Infantis (GCA_006402875.1)	2899020-2899128	109
241	Javiana-F,R	Javiana (GCA_000341425.1)	1894249-1894360	112
242	Javiana-F,R	Javiana (GCA_006740725.1)	4317283-4317394	112
243	Javiana-F,R	Javiana (GCA_000335955.1)	36164-36275	112
244	Javiana-F,R	Javiana (GCA_000487115.1)	23633-23744	112
245	Javiana-F,R	Javiana (GCA_001707555.1)	3955-4066	112
246	Javiana-F,R	Javiana (GCA_001938855.1)	36272-36383	112
247	Javiana-F,R	Javiana (GCA_001938865.1)	36272-36383	112
248	Javiana-F,R	Javiana (GCA_001938885.1)	36271-36382	112
249	Javiana-F,R	Javiana (GCA_001938925.1)	575152-575263	112
250	Javiana-F,R	Javiana (GCA_003067505.1)	41308-41419	112
251	Javiana-F,R	Javiana (GCA_003076935.1)	830625-830736	112
252	Javiana-F,R	Javiana (GCA_003078095.1)	36285-36396	112
253	Javiana-F,R	Javiana (GCA_003078455.1)	830820-830931	112
254	Javiana-F,R	Javiana (GCA_003079395.1)	349046-349157	112
255	Javiana-F,R	Javiana (GCA_001478595.1)	172820-172931	112
256	Kedougou-F,R	Kedougou (GCA_011639035.1)	72679-72780	102
257	Kedougou-F,R	Kedougou (GCA_002062135.1)	18271-18372	102
258	Kedougou-F,R	Kedougou (GCA_002064635.1)	59076-59177	102
259	Kedougou-F,R	Kedougou (GCA_002064645.1)	353875-353976	102
260	Kedougou-F,R	Kedougou (GCA_002064695.1)	19404-19505	102
261	Kedougou-F,R	Kedougou (GCA_002064725.1)	72565-72666	102
262	Kedougou-F,R	Kedougou (GCA_002065575.1)	364283-364384	102
263	Kedougou-F,R	Kedougou (GCA_006916775.1)	72813-72914	102
264	Kedougou-F,R	Kedougou (GCA_006982865.1)	156097-156198	102
265	Kedougou-F,R	Kedougou (GCA_007016245.1)	72937-73038	102
266	Kedougou-F,R	Kedougou (GCA_007138885.1)	72758-72859	102
267	Kedougou-F,R	Kedougou (GCA_007141185.1)	19225-19326	102
268	Kedougou-F,R	Kedougou (GCA_007141925.1)	72739-72840	102
269	Kedougou-F,R	Kedougou (GCA_007144465.1)	73288-73389	102
270	Kedougou-F,R	Kedougou (GCA_007158525.1)	72168-72269	102
271	Kentucky-F,R	Kentucky (GCA_002952975.1)	1984405-1984563	159
272	Kentucky-F,R	Kentucky (GCA_009667765.1)	1991614-1991772	159
273	Kentucky-F,R	Kentucky (GCA_009667835.1)	1953158-1953316	159
274	Kentucky-F,R	Kentucky (GCA_001890835.1)	262253-262411	159
275	Kentucky-F,R	Kentucky (GCA_003030965.1)	2489494-2489652	159
276	Kentucky-F,R	Kentucky (GCA_003076995.1)	891848-892006	159
277	Kentucky-F,R	Kentucky (GCA_003121055.1)	636443-636601	159
278	Kentucky-F,R	Kentucky (GCA_009668345.1)	262575-262733	159
279	Kentucky-F,R	Kentucky (GCA_009668385.1)	1191876-1192034	159
280	Kentucky-F,R	Kentucky (GCA_009668445.1)	1191795-1191953	159
281	Kentucky-F,R	Kentucky (GCA_009668455.1)	262575-262733	159
282	Kentucky-F,R	Kentucky (GCA_009668525.1)	1191875-1192033	159
283	Kentucky-F,R	Kentucky (GCA_009668625.1)	262576-262734	159
284	Kentucky-F,R	Kentucky (GCA_009668635.1)	262576-262734	159
285	Kentucky-F,R	Kentucky (GCA_009668665.1)	1191874-1192032	159
286	Kottbus-F,R	Kottbus (GCA_008879605.1)	28968-29075	108
287	Kottbus-F,R	Kottbus (GCA_008870225.1)	3423-3530	108
288	Kottbus-F,R	Kottbus (GCA_008743755.1)	76212-76319	108
289	Kottbus-F,R	Kottbus (GCA_009500675.1)	125833-125940	108
290	Kottbus-F,R	Kottbus (GCA_009501755.1)	28970-29077	108
291	Kottbus-F,R	Kottbus (GCA_007344695.1)	28988-29095	108
292	Kottbus-F,R	Kottbus (GCA_007301855.1)	28969-29076	108
293	Kottbus-F,R	Kottbus (GCA_009501615.1)	126149-126256	108
294	Kottbus-F,R	Kottbus (GCA_004220005.1)	3519-3626	108
295	Kottbus-F,R	Kottbus (GCA_007315635.1)	125841-125948	108
296	Kottbus-F,R	Kottbus (GCA_009501625.1)	28989-29096	108
297	Kottbus-F,R	Kottbus (GCA_006992045.1)	206644-206751	108
298	Kottbus-F,R	Kottbus (GCA_007198815.1)	126071-126178	108
299	Kottbus-F,R	Kottbus (GCA_006934535.1)	28973-29080	108
300	Kottbus-F,R	Kottbus (GCA_011665395.1)	136425-136532	108
301	Litchfield-F,R	Litchfield (GCA_001241815.1)	111228-111370	143
302	Litchfield-F,R	Litchfield (GCA_001243175.1)	111234-111376	143
303	Litchfield-F,R	Litchfield (GCA_001243305.1)	111228-111370	143
304	Litchfield-F,R	Litchfield (GCA_001243325.1)	67901-68043	143
305	Litchfield-F,R	Litchfield (GCA_001477885.1)	111233-111375	143
306	Litchfield-F,R	Litchfield (GCA_002107495.1)	1043-1185	143
307	Litchfield-F,R	Litchfield (GCA_009332635.1)	111211-111353	143
308	Litchfield-F,R	Litchfield (GCA_012003105.1)	111216-111358	143
309	Litchfield-F,R	Litchfield (GCA_018415545.1)	111214-111356	143
310	Litchfield-F,R	Litchfield (GCA_018523765.1)	111213-111355	143
311	Litchfield-F,R	Litchfield (GCA_007204015.1)	40550-40692	143
312	Litchfield-F,R	Litchfield (GCA_009049585.1)	111213-111355	143
313	Litchfield-F,R	Litchfield (GCA_009396825.1)	111211-111353	143
314	Litchfield-F,R	Litchfield (GCA_009472305.1)	111215-111357	143
315	Litchfield-F,R	Litchfield (GCA_009570285.1)	111215-111357	143
316	Livingstone-F,R	Livingstone (GCA_002062375.1)	48575-48677	103
317	Livingstone-F,R	Livingstone (GCA_003877735.1)	29434-29536	103
318	Livingstone-F,R	Livingstone (GCA_004178495.1)	29434-29536	103
319	Livingstone-F,R	Livingstone (GCA_006470585.1)	29433-29535	103
320	Livingstone-F,R	Livingstone (GCA_011417295.1)	29443-29545	103
321	London-F,R	London (GCA_000487755.1)	186-326	141
322	London-F,R	London (GCA_007556965.1)	57637-57777	141
323	London-F,R	London (GCA_007557475.1)	6882-7022	141
324	London-F,R	London (GCA_014524585.1)	7325-7465	141
325	London-F,R	London (GCA_016407775.1)	6833-6973	141
326	Manhattan-F,R	Manhattan (GCA_000430975.2)	85720-85847	128
327	Manhattan-F,R	Manhattan (GCA_000487815.1)	160-287	128
328	Manhattan-F,R	Manhattan (GCA_001448765.1)	181837-181964	128
329	Manhattan-F,R	Manhattan (GCA_002234795.1)	2018432-2018559	128
330	Manhattan-F,R	Manhattan (GCA_003078335.1)	85451-85578	128
331	Manhattan-F,R	Manhattan (GCA_002049165.1)	174360-174487	128
332	Manhattan-F,R	Manhattan (GCA_002062715.1)	439-566	128
333	Manhattan-F,R	Manhattan (GCA_002064535.1)	28046-28173	128
334	Manhattan-F,R	Manhattan (GCA_007437405.1)	185190-185317	128
335	Manhattan-F,R	Manhattan (GCA_008403915.1)	185182-185309	128
336	Manhattan-F,R	Manhattan (GCA_008433825.1)	637-764	128
337	Manhattan-F,R	Manhattan (GCA_008471445.1)	455319-455446	128
338	Manhattan-F,R	Manhattan (GCA_008475805.1)	455552-455679	128
339	Manhattan-F,R	Manhattan (GCA_008491355.1)	455555-455682	128
340	Manhattan-F,R	Manhattan (GCA_008525485.1)	244382-244509	128
341	Mbandaka-F,R	Mbandaka (GCA_002234515.1)	3258488-3258617	130
342	Mbandaka-F,R	Mbandaka (GCA_003710205.1)	4005657-4005786	130
343	Mbandaka-F,R	Mbandaka (GCA_000316015.1)	430-559	130
344	Mbandaka-F,R	Mbandaka (GCA_001242775.1)	176327-176456	130
345	Mbandaka-F,R	Mbandaka (GCA_001480505.1)	306025-306154	130
346	Mbandaka-F,R	Mbandaka (GCA_002036225.1)	64681-64810	130
347	Mbandaka-F,R	Mbandaka (GCA_002062345.1)	6206-6335	130
348	Mbandaka-F,R	Mbandaka (GCA_002064435.1)	176020-176149	130
349	Mbandaka-F,R	Mbandaka (GCA_002064445.1)	6203-6332	130
350	Mbandaka-F,R	Mbandaka (GCA_002064455.1)	266791-266920	130
351	Mbandaka-F,R	Mbandaka (GCA_002066805.1)	175710-175839	130
352	Mbandaka-F,R	Mbandaka (GCA_003067485.1)	175748-175877	130
353	Mbandaka-F,R	Mbandaka (GCA_003119495.1)	176266-176395	130
354	Mbandaka-F,R	Mbandaka (GCA_003263595.1)	176529-176658	130
355	Mbandaka-F,R	Mbandaka (GCA_003263615.1)	22445-22574	130
356	Meleagridis-F,R	Meleagridis (GCA_000486835.1)	135738-135855	118
357	Meleagridis-F,R	Meleagridis (GCA_003120595.1)	170590-170707	118
358	Meleagridis-F,R	Meleagridis (GCA_003120715.1)	170589-170706	118
359	Meleagridis-F,R	Meleagridis (GCA_002044745.1)	148274-148391	118
360	Meleagridis-F,R	Meleagridis (GCA_002044805.1)	170827-170944	118
361	Meleagridis-F,R	Meleagridis (GCA_002044885.1)	170961-171078	118
362	Meleagridis-F,R	Meleagridis (GCA_002045015.1)	222680-222797	118
363	Meleagridis-F,R	Meleagridis (GCA_002046085.1)	183051-183168	118
364	Meleagridis-F,R	Meleagridis (GCA_002063075.1)	255002-255119	118
365	Meleagridis-F,R	Meleagridis (GCA_004225905.1)	170468-170585	118
366	Meleagridis-F,R	Meleagridis (GCA_007228615.1)	43839-43956	118
367	Meleagridis-F,R	Meleagridis (GCA_007503545.1)	169936-170053	118
368	Meleagridis-F,R	Meleagridis (GCA_007626935.1)	172312-172429	118
369	Meleagridis-F,R	Meleagridis (GCA_008411625.1)	170467-170584	118
370	Meleagridis-F,R	Meleagridis (GCA_010368125.1)	170469-170586	118
371	Menston-F,R	Menston (GCA_007660365.1)	99452-99552	101
372	Menston-F,R	Menston (GCA_008463885.1)	99666-99766	101
373	Menston-F,R	Menston (GCA_011335305.1)	99669-99769	101
374	Menston-F,R	Menston (GCA_900478345.1)	4052596-4052696	101
375	Menston-F,R	Menston (SAL_AC6199AA)	200101-200201	101
376	Menston-F,R	Menston (SAL_HA8871AA)	4051722-4051822	101
377	Menston-F,R	Menston (SAL_IB9374AA)	431835-431935	101
378	Menston-F,R	Menston (SAL_JB6394AA)	315301-315401	101
379	Minnesota-F,R	Minnesota (GCA_000486855.2)	1728326-1728442	117
380	Minnesota-F,R	Minnesota (GCA_001680585.1)	60412-60528	117
381	Minnesota-F,R	Minnesota (GCA_002047795.1)	66613-66729	117
382	Minnesota-F,R	Minnesota (GCA_002047885.1)	66623-66739	117
383	Minnesota-F,R	Minnesota (GCA_002048475.1)	66625-66741	117
384	Minnesota-F,R	Minnesota (GCA_002048585.1)	66621-66737	117
385	Minnesota-F,R	Minnesota (GCA_002048655.1)	68733-68849	117
386	Minnesota-F,R	Minnesota (GCA_002064375.1)	66625-66741	117
387	Minnesota-F,R	Minnesota (GCA_003119215.1)	517-633	117
388	Minnesota-F,R	Minnesota (GCA_006520315.1)	80512-80628	117
389	Minnesota-F,R	Minnesota (GCA_006520355.1)	3520-3636	117
390	Minnesota-F,R	Minnesota (GCA_007177655.1)	152777-152893	117
391	Minnesota-F,R	Minnesota (GCA_007183475.1)	70483-70599	117
392	Minnesota-F,R	Minnesota (GCA_007183515.1)	152796-152912	117
393	Minnesota-F,R	Minnesota (GCA_007183855.1)	152796-152912	117
394	Mississippi-F,R	Mississippi (GCA_008439965.1)	178268-178382	115
395	Mississippi-F,R	Mississippi (GCA_008530975.1)	178274-178388	115
396	Mississippi-F,R	Mississippi (GCA_003117455.1)	172796-172910	115
397	Mississippi-F,R	Mississippi (GCA_000293115.1)	12533-12647	115
398	Mississippi-F,R	Mississippi (GCA_008526445.1)	179542-179656	115
399	Mississippi-F,R	Mississippi (GCA_000231625.2)	9095-9209	115
400	Mississippi-F,R	Mississippi (GCA_008436485.1)	178268-178382	115
401	Mississippi-F,R	Mississippi (GCA_011644915.1)	55445-55559	115
402	Mississippi-F,R	Mississippi (GCA_003077135.1)	6073-6187	115
403	Mississippi-F,R	Mississippi (GCA_010718455.1)	178265-178379	115
404	Mississippi-F,R	Mississippi (GCA_010589245.1)	180630-180744	115
405	Mississippi-F,R	Mississippi (GCA_002127845.1)	52549-52663	115
406	Mississippi-F,R	Mississippi (GCA_002127805.1)	48290-48404	115
407	Mississippi-F,R	Mississippi (GCA_002127935.1)	79507-79621	115
408	Mississippi-F,R	Mississippi (GCA_002127855.1)	48261-48375	115
409	Montevideo-F,R	Montevideo (GCA_000188955.5)	2465185-2465304	120
410	Montevideo-F,R	Montevideo (GCA_002761475.1)	1193044-1193163	120
411	Montevideo-F,R	Montevideo (GCA_003071485.1)	1193042-1193161	120
412	Montevideo-F,R	Montevideo (GCA_003073575.1)	1153748-1153867	120
413	Montevideo-F,R	Montevideo (GCA_003130605.1)	1153745-1153864	120
414	Muenchen-F,R	Muenchen (GCA_001692005.1)	282291-282424	134
415	Muenchen-F,R	Muenchen (GCA_009650355.1)	2101314-2101447	134
416	Muenchen-F,R	Muenchen (GCA_009650375.1)	2101427-2101560	134
417	Muenchen-F,R	Muenchen (GCA_009650395.1)	2101312-2101445	134
418	Muenchen-F,R	Muenchen (GCA_009668565.1)	1753119-1753252	134
419	Muenster-F,R	Muenster (GCA_002062205.1)	117120-117294	175
420	Muenster-F,R	Muenster (GCA_003072705.1)	329536-329710	175
421	Muenster-F,R	Muenster (GCA_002062165.1)	17659-17833	175
422	Muenster-F,R	Muenster (GCA_002050685.1)	69257-69431	175
423	Muenster-F,R	Muenster (GCA_003072665.1)	70470-70644	175
424	Muenster-F,R	Muenster (GCA_002065425.1)	75125-75299	175
425	Muenster-F,R	Muenster (GCA_003072745.1)	330171-330345	175
426	Muenster-F,R	Muenster (GCA_000483855.1)	32964-33138	175
427	Muenster-F,R	Muenster (GCA_003072725.1)	329567-329741	175
428	Muenster-F,R	Muenster (GCA_002034315.1)	69274-69448	175
429	Muenster-F,R	Muenster (GCA_002064315.1)	316056-316230	175
430	Muenster-F,R	Muenster (GCA_002050585.1)	69258-69432	175
431	Muenster-F,R	Muenster (GCA_001246125.1)	346354-346528	175
432	Muenster-F,R	Muenster (GCA_002050875.1)	299049-299223	175
433	Muenster-F,R	Muenster (GCA_002050495.1)	316068-316242	175
434	Newington-F,R	Newington (GCA_004163195.1)	151448-151568	121
435	Newington-F,R	Newington (GCA_007281655.1)	40855-40975	121
436	Newington-F,R	Newington (GCA_016562325.1)	40521-40641	121
437	Newington-F,R	Newington (GCA_007836315.1)	40789-40909	121
438	Newington-F,R	Newington (GCA_007668305.1)	150035-150155	121
439	Newington-F,R	Newington (SAL_YA7807AA)	276204-276324	121
440	Newington-F,R	Newington (SAL_BB1926AA)	151533-151653	121
441	Newington-F,R	Newington (SAL_KB1527AA)	275452-275572	121
442	Newington-F,R	Newington (SAL_EA7233AA)	44299-44419	121
443	Newington-F,R	Newington (SAL_TA1489AA)	89951-90071	121
444	Newington-F,R	Newington (SAL_FA6040AA)	275470-275590	121
445	Newington-F,R	Newington (SAL_FA6039AA)	20908-21028	121
446	Newington-F,R	Newington (SAL_CB9580AA)	22093-22213	121
447	Newington-F,R	Newington (SAL_CA1959AA)	44701-44821	121
448	Newport-F,R	Newport (GCA_000272955.1)	27160-27276	117
449	Newport-F,R	Newport (GCA_006634185.1)	27327-27443	117
450	Newport-F,R	Newport (GCA_007816035.1)	27326-27442	117
451	Newport-F,R	Newport (GCA_008114845.1)	27327-27443	117
452	Newport-F,R	Newport (GCA_008114945.1)	26857-26973	117
453	Ohio-F,R	Ohio (GCA_000487795.1)	1862-1980	119
454	Ohio-F,R	Ohio (GCA_001241475.1)	116850-116968	119
455	Ohio-F,R	Ohio (GCA_001478795.1)	116850-116968	119
456	Ohio-F,R	Ohio (GCA_002048905.1)	31315-31433	119
457	Ohio-F,R	Ohio (GCA_003325335.1)	2398644-2398762	119
458	Oranienburg-F,R	Oranienburg (GCA_000486795.1)	16040-16140	101
459	Oranienburg-F,R	Oranienburg (GCA_001879785.1)	30124-30224	101
460	Oranienburg-F,R	Oranienburg (GCA_001880025.1)	30124-30224	101
461	Oranienburg-F,R	Oranienburg (GCA_001879925.1)	1379-1479	101
462	Oranienburg-F,R	Oranienburg (GCA_001879955.1)	30124-30224	101
463	Oranienburg-F,R	Oranienburg (GCA_001879935.1)	30124-30224	101
464	Oranienburg-F,R	Oranienburg (GCA_001880105.1)	30123-30223	101
465	Oranienburg-F,R	Oranienburg (GCA_001879855.1)	463583-463683	101
466	Oranienburg-F,R	Oranienburg (GCA_001879905.1)	30123-30223	101
467	Oranienburg-F,R	Oranienburg (GCA_000486815.2)	1875475-1875575	101
468	Oranienburg-F,R	Oranienburg (GCA_001879795.1)	30123-30223	101
469	Oranienburg-F,R	Oranienburg (GCA_001879765.1)	30123-30223	101
470	Oranienburg-F,R	Oranienburg (GCA_001880005.1)	30124-30224	101
471	Oranienburg-F,R	Oranienburg (GCA_003710145.1)	1877138-1877238	101
472	Oranienburg-F,R	Oranienburg (GCA_001880015.1)	261-361	101
473	Panama-F,R	Panama (GCA_000486765.2)	3918995-3919098	104
474	Panama-F,R	Panama (GCA_001448795.1)	94442-94545	104
475	Panama-F,R	Panama (GCA_007093735.1)	319895-319998	104
476	Panama-F,R	Panama (GCA_007093855.1)	303803-303906	104
477	Panama-F,R	Panama (GCA_900456635.1)	478966-479069	104
478	Paratyphi-B-F,R	Paratyphi_B (GCA_007504005.1)	20068-20187	120
479	Paratyphi-B-F,R	Paratyphi_B (GCA_000486645.1)	17100-17219	120
480	Paratyphi-B-F,R	Paratyphi_B (GCA_007506765.1)	132583-132702	120
481	Paratyphi-B-F,R	Paratyphi_B (GCA_000486685.1)	81127-81246	120
482	Paratyphi-B-F,R	Paratyphi_B (GCA_006404695.1)	19177-19296	120
483	Paratyphi-B-F,R	Paratyphi_B (GCA_007502085.1)	19172-19291	120
484	Paratyphi-B-F,R	Paratyphi_B (GCA_003910575.1)	19171-19290	120
485	Paratyphi-B-F,R	Paratyphi_B (GCA_006754765.1)	20069-20188	120
486	Paratyphi-B-F,R	Paratyphi_B (GCA_006418415.1)	32096-32215	120
487	Paratyphi-B-F,R	Paratyphi_B (GCA_007500545.1)	132593-132712	120
488	Paratyphi-B-F,R	Paratyphi_B (GCA_007499025.1)	19174-19293	120
489	Paratyphi-B-F,R	Paratyphi_B (GCA_003901975.1)	132741-132860	120
490	Paratyphi-B-F,R	Paratyphi_B (GCA_007505625.1)	19173-19292	120
491	Paratyphi-B-F,R	Paratyphi_B (GCA_010592845.1)	133117-133236	120
492	Paratyphi-B-F,R	Paratyphi_B (GCA_010526835.1)	133685-133804	120
493	Poona-F,R	Poona (GCA_003419305.1)	257-383	127
494	Poona-F,R	Poona (GCA_002061265.1)	15901-16027	127
495	Poona-F,R	Poona (GCA_004745005.1)	11730-11856	127
496	Poona-F,R	Poona (GCA_002065205.1)	13739-13865	127
497	Poona-F,R	Poona (GCA_008528515.1)	11885-12011	127
498	Poona-F,R	Poona (GCA_009124715.1)	11941-12067	127
499	Poona-F,R	Poona (GCA_008487045.1)	11944-12070	127
500	Poona-F,R	Poona (GCA_008437105.1)	11886-12012	127
501	Poona-F,R	Poona (GCA_009316235.1)	1847-1973	127
502	Poona-F,R	Poona (GCA_002062335.1)	232-358	127
503	Poona-F,R	Poona (GCA_008438685.1)	12451-12577	127
504	Poona-F,R	Poona (GCA_009316015.1)	11886-12012	127
505	Poona-F,R	Poona (GCA_002061145.1)	12020-12146	127
506	Poona-F,R	Poona (GCA_007761795.1)	12774-12900	127
507	Poona-F,R	Poona (GCA_008695105.1)	11886-12012	127
508	Reading-F,R	Reading (GCA_001241715.1)	45383-45510	128
509	Reading-F,R	Reading (GCA_001243985.1)	74883-75010	128
510	Reading-F,R	Reading (GCA_001244455.1)	74760-74887	128
511	Reading-F,R	Reading (GCA_001246075.1)	23793-23920	128
512	Reading-F,R	Reading (GCA_001477955.1)	10551-10678	128
513	Rissen-F,R	Rissen (GCA_000335835.1)	81199-81315	117
514	Rissen-F,R	Rissen (GCA_007750295.1)	81267-81383	117
515	Rissen-F,R	Rissen (GCA_008440685.1)	81498-81614	117
516	Rissen-F,R	Rissen (GCA_010263055.1)	81469-81585	117
517	Rissen-F,R	Rissen (GCA_011057955.1)	1222773-1222889	117
518	Saintpaul-F,R	Saintpaul (GCA_001271755.1)	45944-46097	154
519	Saintpaul-F,R	Saintpaul (GCA_001479275.1)	9800-9953	154
520	Saintpaul-F,R	Saintpaul (GCA_002234735.2)	1778500-1778653	154
521	Saintpaul-F,R	Saintpaul (GCA_002290205.1)	1227026-1227179	154
522	Saintpaul-F,R	Saintpaul (GCA_006697045.2)	1128658-1128811	154
523	Schwarzengrund-F,R	Schwarzengrund (GCA_000020745.1)	389793-389923	131
524	Schwarzengrund-F,R	Schwarzengrund (GCA_002283175.1)	284407-284537	131
525	Schwarzengrund-F,R	Schwarzengrund (GCA_002532825.1)	225144-225274	131
526	Schwarzengrund-F,R	Schwarzengrund (GCA_003598675.1)	140761-140891	131
527	Schwarzengrund-F,R	Schwarzengrund (GCA_009387895.1)	3496882-3497012	131
528	Senftenberg-F,R	Senftenberg (GCA_001457675.1)	1262354-1262484	131
529	Senftenberg-F,R	Senftenberg (GCA_003073495.1)	1930037-1930167	131
530	Senftenberg-F,R	Senftenberg (GCA_003571625.1)	1146203-1146333	131
531	Senftenberg-F,R	Senftenberg (GCA_004768565.1)	2013994-2014124	131
532	Senftenberg-F,R	Senftenberg (GCA_004798585.1)	2013994-2014124	131
533	Singapore-F,R	Singapore (GCA_002062575.1)	4567-4675	109
534	Singapore-F,R	Singapore (GCA_002063875.1)	4572-4680	109
535	Singapore-F,R	Singapore (GCA_002234335.1)	4615-4723	109
536	Singapore-F,R	Singapore (GCA_004163375.1)	4520-4628	109
537	Singapore-F,R	Singapore (GCA_006421335.1)	4559-4667	109
538	Singapore-F,R	Singapore (GCA_007143225.1)	4485-4593	109
539	Singapore-F,R	Singapore (GCA_007323675.1)	4485-4593	109
540	Singapore-F,R	Singapore (GCA_007325255.1)	4483-4591	109
541	Singapore-F,R	Singapore (GCA_007537325.1)	59922-60030	109
542	Singapore-F,R	Singapore (GCA_007656515.1)	4543-4651	109
543	Singapore-F,R	Singapore (GCA_007659005.1)	4536-4644	109
544	Singapore-F,R	Singapore (GCA_007993115.1)	4559-4667	109
545	Singapore-F,R	Singapore (GCA_007993265.1)	4559-4667	109
546	Singapore-F,R	Singapore (GCA_009040945.1)	4632-4740	109
547	Singapore-F,R	Singapore (GCA_010442575.1)	84927-85035	109
548	Stanley-F,R	Stanley (GCA_000412835.1)	36869-36988	120
549	Stanley-F,R	Stanley (GCA_002063845.1)	144239-144358	120
550	Stanley-F,R	Stanley (GCA_004194615.2)	4398976-4399095	120
551	Stanley-F,R	Stanley (GCA_900475965.1)	4199502-4199621	120
552	Stanley-F,R	Stanley (GCA_900834415.1)	1776072-1776191	120
553	Tennessee-F,R	Tennessee (GCA_000486405.2)	4003508-4003609	102
554	Tennessee-F,R	Tennessee (GCA_001535315.2)	1508055-1508156	102
555	Tennessee-F,R	Tennessee (GCA_003031855.1)	1541750-1541851	102
556	Tennessee-F,R	Tennessee (GCA_003710185.1)	1508061-1508162	102
557	Tennessee-F,R	Tennessee (GCA_001534835.1)	112158-112259	102
558	Tennessee-F,R	Tennessee (GCA_001620425.1)	1591-1692	102
559	Tennessee-F,R	Tennessee (GCA_001620485.1)	1484-1585	102
560	Tennessee-F,R	Tennessee (GCA_001620495.1)	951-1052	102
561	Tennessee-F,R	Tennessee (GCA_001620505.1)	950-1051	102
562	Tennessee-F,R	Tennessee (GCA_001620515.1)	950-1051	102
563	Tennessee-F,R	Tennessee (GCA_001620565.1)	950-1051	102
564	Tennessee-F,R	Tennessee (GCA_001620595.1)	1484-1585	102
565	Tennessee-F,R	Tennessee (GCA_001620605.1)	1563-1664	102
566	Tennessee-F,R	Tennessee (GCA_001620665.1)	1484-1585	102
567	Tennessee-F,R	Tennessee (GCA_001620685.1)	950-1051	102
568	Thompson-F,R	Thompson (GCA_000473275.1)	4630634-4630759	126
569	Thompson-F,R	Thompson (GCA_000486365.2)	3931262-3931387	126
570	Thompson-F,R	Thompson (GCA_001305815.1)	4631698-4631823	126
571	Thompson-F,R	Thompson (GCA_001305835.1)	4624343-4624468	126
572	Thompson-F,R	Thompson (GCA_001953015.1)	3982345-3982470	126
573	Typhi-F,R	Typhi (GCA_003429465.1)	2422122-2422239	118
574	Typhi-F,R	Typhi (GCA_003717285.1)	1544268-1544385	118
575	Typhi-F,R	Typhi (GCA_003717435.1)	1541879-1541996	118
576	Typhi-F,R	Typhi (GCA_003717855.1)	1543256-1543373	118
577	Typhi-F,R	Typhi (GCA_003718095.1)	1541469-1541586	118
578	Typhimurium-F,R	Typhimurium (GCA_000006945.2)	9986-10111	126
579	Typhimurium-F,R	Typhimurium (GCA_000493535.2)	9987-10112	126
580	Typhimurium-F,R	Typhimurium (GCA_000715155.2)	9990-10115	126
581	Typhimurium-F,R	Typhimurium (GCA_003994655.1)	7596-7721	126
582	Typhimurium-F,R	Typhimurium (GCA_900184385.1)	9989-10114	126
583	Uganda-F,R	Uganda (GCA_016452045.1)	4113171-4113276	106
584	Uganda-F,R	Uganda (GCA_016454525.1)	4191262-4191367	106
585	Uganda-F,R	Uganda (GCA_016454545.1)	650905-651010	106
586	Uganda-F,R	Uganda (GCA_016454725.1)	610300-610405	106
587	Uganda-F,R	Uganda (GCA_002030165.1)	296574-296679	106
588	Uganda-F,R	Uganda (GCA_002047575.1)	297138-297243	106
589	Uganda-F,R	Uganda (GCA_002047505.1)	297140-297245	106
590	Uganda-F,R	Uganda (GCA_002048685.1)	296789-296894	106
591	Uganda-F,R	Uganda (GCA_002063615.1)	188368-188473	106
592	Uganda-F,R	Uganda (GCA_002047785.1)	221217-221322	106
593	Uganda-F,R	Uganda (GCA_007227235.1)	417841-417946	106
594	Uganda-F,R	Uganda (GCA_008527435.1)	220288-220393	106
595	Uganda-F,R	Uganda (GCA_007352835.1)	272988-273093	106
596	Uganda-F,R	Uganda (GCA_006528135.1)	418020-418125	106
597	Uganda-F,R	Uganda (GCA_006527375.1)	359030-359135	106
598	Vinohrady-F,R	Vinohrady (GCA_007589175.1)	1018579-1018695	117
599	Vinohrady-F,R	Vinohrady (GCA_010537435.1)	2033-2149	117
600	Vinohrady-F,R	Vinohrady (SAL_IB9460AA)	1088-1204	117
601	Vinohrady-F,R	Vinohrady (SAL_KC7408AA)	217878-217994	117
602	Vinohrady-F,R	Vinohrady (SAL_FA3102AA)	169512-169628	117
603	Vinohrady-F,R	Vinohrady (SAL_VB5779AA)	317841-317957	117
604	Vinohrady-F,R	Vinohrady (SAL_LC0073AA)	166711-166827	117
605	Vinohrady-F,R	Vinohrady (SAL_OC2726AA)	317557-317673	117
606	Virchow-F,R	Virchow (GCA_000516855.1)	759913-760084	172
607	Virchow-F,R	Virchow (GCA_002062485.1)	6838-7009	172
608	Virchow-F,R	Virchow (GCA_002283105.1)	393325-393496	172
609	Virchow-F,R	Virchow (GCA_003856755.1)	2949111-2949282	172
610	Virchow-F,R	Virchow (GCA_009664555.1)	2857921-2858092	172
611	Weltevreden-F,R	Weltevreden (GCA_001409155.1)	4574599-4574709	111
612	Weltevreden-F,R	Weltevreden (GCA_001409175.1)	4666069-4666179	111
613	Weltevreden-F,R	Weltevreden (GCA_001409195.1)	4831221-4831331	111
614	Weltevreden-F,R	Weltevreden (GCA_001612515.1)	4524507-4524617	111
615	Weltevreden-F,R	Weltevreden (GCA_001410675.1)	194131-194241	111
616	Weltevreden-F,R	Weltevreden (GCA_001411335.1)	189047-189157	111
617	Weltevreden-F,R	Weltevreden (GCA_001411015.1)	1556128-1556238	111
618	Weltevreden-F,R	Weltevreden (GCA_001411095.1)	185866-185976	111
619	Weltevreden-F,R	Weltevreden (GCA_001410835.1)	2831947-2832057	111
620	Weltevreden-F,R	Weltevreden (GCA_019264865.1)	4524506-4524616	111
621	Weltevreden-F,R	Weltevreden (GCA_005518735.1)	183662-183772	111
622	Weltevreden-F,R	Weltevreden (GCA_003000505.1)	51742-51852	111
623	Weltevreden-F,R	Weltevreden (GCA_003000375.1)	124068-124178	111
624	Weltevreden-F,R	Weltevreden (GCA_005518485.1)	127109-127219	111
625	Weltevreden-F,R	Weltevreden (GCA_019264885.1)	4524506-4524616	111

## Sheet: Table S3
Supplementary Table 3. Bacterial strains used in this study
Classification	Strain no.
Salmonella serovars
Aberdeen	NCCP1) 10142, KVCC2)-BA0000594
Agona	CCARM3) 8025, KCPB4) 06, MFDS5) 1004876, BFR6) 10
Albany	NCCP 21031936
Anatum	FDA7) 12, KVCC-BA0000586
Bareilly	MFDS 1007637, MFDS 1007638, MFDS 1008714, MFDS 1009797, CCARM 8578, NCCP 11674, NCCP 16323, NCCP 16324
Berta	KVCC-BA0000581
Blockley	NCCP 10769, BFR 11
Braenderup	MFDS 1008393, MFDS 1006015, MFDS 1008392, FDA 14
Brandenburg	NCCP 12835, BFR 08
Cerro	NCCP 12215, FDA 07
Choleraesuis	ATCC 13312
Corvallis	NCCP 21031928
Derby	MFDS 1009813, MFDS 1004872, MFDS 1008504, BFR 14, FDA 08
Dublin	BFR 15, NCCP 12232
Elisabethville	NCCP 14030
Enteritidis	MFDS 1010897, KCPB 14, KCPB 15, KCPB 16, KCPB 17, KCPB 20, KCPB 21, KCPB 22, KCPB 23, KCPB 24, KCPB 25, MFDS 1004839, MFDS 1008613, MFDS 1009945, FORC8) 051, FORC 052, BFR 01, FDA 19, FDA 20, FDA 21, FDA 09
Gallinarum	ATCC 9120
Give	NCCP 13696, KCPB 12
Hadar	NCCP 13571, BFR 03, KCPB 01, MFDS KH77, MFDS KH79, MFDS KH81, MFDS KH83
Heidelberg	FDA 01, FDA 17, BFR 06, NCCP 11693
I 4,[5],12:I:-	MFDS 1004858, MFDS 1002066
Infantis	CCARM 8283, KCPB 11, MFDS 1010567, MFDS 1007441, MFDS 1008119, BFR 05, FDA 03, NCCP 11695
Javiana	FDA 05
Kedougou	NCCP 11685, KVCC-BA1100164
Kentucky	FDA 35, NCCP 11686
Kottbus	NCCP 12234
Litchfield	FDA 33, BFR 20
Livingstone	MFDS 1004819, MFDS 1004244, MFDS 1007443, MFDS 1007445, BFR 16
London	MFDS 1004861, KVCC-BA1100159
Manhattan	FDA 25, NCCP 12242
Mbandaka	FORC 015, FDA 24
Meleagridis	FDA 34
Menston	NCCP 21031933
Minnesota	MFDS 1008449
Mississippi	FDA 32
Montevideo	CCARM 8189, KCPB 02, MFDS 1006814, MFDS 1004253, MFDS 1011733, MFDS 1011732, BFR 17, NCCP 12211
Muenchen	KCPB 03, KCPB 04, KCPB 26, KCPB 27, KCPB 28
Muenster	FDA 23
Newington	NCCP 10894, FDA 31
Newport	FORC 020, MFDS 1005422, NCCP 12235
Ohio	MFDS 1008118, MFDS 1004855, MFDS 1010896, FDA 28
Oranienburg	FDA 27, KVCC-BA0000587
Panama	MFDS 1004857, MFDS 1004856, NCCP 12214
Paratyphi B	ATCC9) 10719, NCCP 12204
Poona	FDA 22, NCCP 10143
Reading	MFDS 1007899, MFDS 1004874, MFDS 1007884
Rissen	MFDS 1004867, NCCP 13706, NCCP 13709
Saintpaul	CCARM 8581, FORC 058, BFR 09
Schwarzengrund	MFDS 1006893, KCPB 08, NCCP 12212
Senftenberg	CCARM 0041, BFR 19, KVCC-BA0000590, KVCC-BA1400026
Singapore	NCCP 12218
Stanley	MFDS 1004865, CCARM 8601, NCCP 16330
Tennessee	CCARM 8201, KCPB 13
Thompson	CCARM 8530, MFDS 1006817, MFDS 1004024, MFDS 1006815, MFDS 1011731
Typhi	ATCC 33459, NCCP 14641, NCCP 10820, NCCP 12201, NCCP 10340
Typhimurium	ATCC 19585, ATCC 14028, BFR 02, FORC 030, KCPB 05, KCPB 07, KCPB 09, KCPB 10
Uganda	KVCC-BA0000596
Vinohrady	NCCP 12217
Virchow	MFDS 1004870, MFDS 1004259, MFDS 1008084, MFDS 1010488, MFDS 1004862, MFDS 1004866, FORC 038, BFR 04
Weltevreden	NCCP 12239
Madelia	FDA 30
Bardo	NCCP 13572
Bovismorbificans	NCCP 12244
Hillingdon	NCCP 13574
Bredeney	FDA 15
Nchanga	NCCP 11693
Nigeria	NCCP 11695
Paratyphi A	NCCP 14759
Paratyphi C	ATCC 13428
Richmond	MFDS 1008714
S. enterica or Salmonella spp.
Salmonella enterica	KVCC-BA1900349
Salmonella enterica	KVCC-BA1700172
Salmonella enterica	KVCC-BA1700171
Salmonella enterica	KVCC-BA1700170
Salmonella enterica	KVCC-BA1700168
Salmonella enterica	KVCC-BA1700169
Salmonella enterica	KVCC-BA0001439
Salmonella enterica	KVCC-BA0000429
Salmonella enterica	KVCC-BA1800008
Salmonella enterica	KVCC-BA0000718
Salmonella enterica	KVCC-BA0000704
Salmonella enterica	KVCC-BA1800002
Salmonella enterica	KVCC-BA1800001
Salmonella enterica	KVCC-BA1800010
Salmonella enterica	KVCC-BA1900334
Salmonella enterica	KVCC-BA0701417
Salmonella enterica	KVCC-BA0000703
Salmonella enterica	KVCC-BA0000695
Salmonella enterica	KVCC-BA0000692
Salmonella enterica	KVCC-BA0000691
Salmonella enterica	KVCC-BA0000702
Salmonella enterica	KVCC-BA0000699
Salmonella enterica	KVCC-BA0000683
Salmonella enterica	KVCC-BA0000689
Salmonella species	KVCC-BA1300166
Salmonella species	KVCC-BA1300261
Salmonella species	KVCC-BA1300155
Salmonella species	KVCC-BA1300151
Salmonella species	KVCC-BA1300258
Salmonella species	KVCC-BA1600002
Salmonella species	KVCC-BA1200044
Salmonella species	KVCC-BA1800599
Salmonella species	KVCC-BA1600010
Non-Salmonella
E. coli O157:H7	MFDS 43894, ATCC 35150, ATCC 43890
Enteroaggregative E. coli (EAEC)	NCCP 14039
Enterohemorrhagic E. coli (EHEC)	NCCP 11076
Enterotoxigenic E. coli (ETEC)	NCCP 15732
Enteropathogenic E. coli (EPEC)	NCCP 13715
Enteroinvasive E. coli (EIEC)	NCCP 15663, FORC 064
B. cereus	ATCC 11778, KCTC10) 3624, KCTC 1661, KCCM11) 1173, KCCM 1174, KCCM 40133
S. aureus	ATCC 25923, ATCC 29213, KCTC 1928, NCCP 14560, APFID12) B0611-098, APFID B0611-150
V. parahaemolyticus	ATCC 17802
V. cholerae	NCCP 13589, ATCC 14033, ATCC 14035
V. vulnificus	ATCC 33814
L. monocytogenes	ATCC 19115, KCTC 3569
L. ivanovii	ATCC 19119
1) NCCP, National Culture Collection for Pathogens
2) KVCC, Korea Veterinary Culture Collection
3) CCARM, Culture Collection of Antibiotics Resistant Microbes
4) KCPB, Korea Consumer Protection Board
5) MFDS, Ministry of Food & Drug Safety
6) BFR, Federal Institute for Risk Assessment
7) FDA, US Food and Drug Administration
8) FORC, Food-borne pathogen Omics Research Center
9) ATCC, American Type Culture Collection
10) KCTC, Korean Collection for Type Cultures
11) KCCM, Korean Culture Center of Microorganisms
12) APFID, Asia Pacific Foundation for Infectious Diseases
Bold, underlined type indicates reference strains used in specificity test

## Sheet: Table S4
Supplementary Table 4. In silico serotyping results of 535 Salmonella genomes using SeqSero2
Strain	Accession no.	NCBI registered serovar	SeqSero2
FDA315543	AAIGSM01	Aberdeen	Aberdeen (11:i:1,2)
FDA810535 C2-7	AAOBOK01	Aberdeen	Aberdeen (11:i:1,2)
NCTC5791	LS483453.1	Aberdeen	Aberdeen (11:i:1,2)
SL483	CP001138.1	Agona	Agona (4:f,g,s:-)
460004 2-1	CP011259.2	Agona	Agona (4:f,g,s:-)
392869-2	CP015024.2	Agona	Agona (4:f,g,s:-)
24249	CP006876.1	Agona	Agona (4:f,g,s:-)
USDA-ARS-USMARC-76332	CP025445.1	Agona	Agona (4:f,g,s:-)
USDA-ARS-USMARC-76335	CP025447.1	Agona	Agona (4:f,g,s:-)
USDA-ARS-USMARC-76338	CP025450.1	Agona	Agona (4:f,g,s:-)
USDA-ARS-USMARC-76340	CP025452.1	Agona	Agona (4:f,g,s:-)
USDA-ARS-USMARC-76333	CP025446.1	Agona	Agona (4:f,g,s:-)
USDA-ARS-USMARC-76336	CP025448.1	Agona	Agona (4:f,g,s:-)
USDA-ARS-USMARC-76337	CP025449.1	Agona	Agona (4:f,g,s:-)
USDA-ARS-USMARC-76339	CP025451.1	Agona	Agona (4:f,g,s:-)
USDA-ARS-USMARC-76341	CP025453.1	Agona	Agona (4:f,g,s:-)
USDA-ARS-USMARC-76334	CP025454.1	Agona	Agona (4:f,g,s:-)
ATCC 51960	CP019177.1	Albany	Albany or Duesseldorf (8:z4,z24:-)
sg_wt5	CP036165.1	Albany	Albany or Duesseldorf (8:z4,z24:-)
CFSAN103854	CP066333.1	Albany	Albany or Duesseldorf (8:z4,z24:-)
R17.5974	CP060730.2	Albany	Albany or Duesseldorf (8:z4,z24:-)
R16.0556	CP061929.2	Albany	Albany or Duesseldorf (8:z4,z24:-)
ATCC BAA-1592	CP007531.1	Anatum	Anatum (3,10:e,h:1,6)
CDC 06-0532	CP007211.2	Anatum	Anatum (3,10:e,h:1,6)
USDA-ARS-USMARC-1175	CP007483.2	Anatum	Anatum (3,10:e,h:1,6)
GT-01	CP013222.1	Anatum	Anatum (3,10:e,h:1,6)
USDA-ARS-USMARC-1736	CP014657.1	Anatum	Anatum (3,10:e,h:1,6)
USDA-ARS-USMARC-1765	CP014659.2	Anatum	Anatum (3,10:e,h:1,6)
USDA-ARS-USMARC-1783	CP014661.1	Anatum	Anatum (3,10:e,h:1,6)
USDA-ARS-USMARC-1727	CP014621.2	Anatum	Anatum (3,10:e,h:1,6)
USDA-ARS-USMARC-1676	CP014620.1	Anatum	Anatum (3,10:e,h:1,6)
USDA-ARS-USMARC-1677	CP014663.2	Anatum	Anatum (3,10:e,h:1,6)
USDA-ARS-USMARC-1728	CP014664.1	Anatum	Anatum (3,10:e,h:1,6)
USDA-ARS-USMARC-1766	CP014665.1	Anatum	Anatum (3,10:e,h:1,6)
USDA-ARS-USMARC-1781	CP014666.2	Anatum	Anatum (3,10:e,h:1,6)
R16.0676	CP029800.1	Anatum	Anatum (3,10:e,h:1,6)
CFSAN076215	CP033338.1	Anatum	Anatum (3,10:e,h:1,6)
CFSAN003959	CP041184.1	Anatum	Anatum (3,10:e,h:1,6)
CFSAN003961	CP041183.1	Anatum	Anatum (3,10:e,h:1,6)
CFSAN000189	CP006053.1	Bareilly	Bareilly (7:y:1,5)
CFSAN000661	CP039496.1	Bareilly	Bareilly (7:y:1,5)
CFSAN000211	CP039500.1	Bareilly	Bareilly (7:y:1,5)
CFSAN000212	CP039499.1	Bareilly	Bareilly (7:y:1,5)
CFSAN000228	CP039498.1	Bareilly	Bareilly (7:y:1,5)
CFSAN000191	CP032622.2	Bareilly	Bareilly (7:y:1,5)
CFSAN001140	CP039463.1	Bareilly	Bareilly (7:y:1,5)
CFSAN001118	CP039465.1	Bareilly	Bareilly (7:y:1,5)
CFSAN000954	CP039482.1	Bareilly	Bareilly (7:y:1,5)
CFSAN001115	CP039467.1	Bareilly	Bareilly (7:y:1,5)
CFSAN001112	CP039469.1	Bareilly	Bareilly (7:y:1,5)
CFSAN000970	CP039471.1	Bareilly	Bareilly (7:y:1,5)
CFSAN000951	CP039486.1	Bareilly	Bareilly (7:y:1,5)
CFSAN000952	CP039484.1	Bareilly	Bareilly (7:y:1,5)
CFSAN000968	CP039473.1	Bareilly	Bareilly (7:y:1,5)
CFSAN000963	CP039476.1	Bareilly	Bareilly (7:y:1,5)
CFSAN000961	CP039477.1	Bareilly	Bareilly (7:y:1,5)
CFSAN000960	CP039478.1	Bareilly	Bareilly (7:y:1,5)
CFSAN000958	CP039480.1	Bareilly	Bareilly (7:y:1,5)
CFSAN000753	CP039487.1	Bareilly	Bareilly (7:y:1,5)
CFSAN000700	CP039491.1	Bareilly	Bareilly (7:y:1,5)
CFSAN000752	CP039489.1	Bareilly	Bareilly (7:y:1,5)
CFSAN000669	CP039493.1	Bareilly	Bareilly (7:y:1,5)
CFSAN000189	CP045753.1	Bareilly	Bareilly (7:y:1,5)
CFSAN000752	CP045754.1	Bareilly	Bareilly (7:y:1,5)
CFSAN000669	CP045757.1	Bareilly	Bareilly (7:y:1,5)
CFSAN000661	CP045759.1	Bareilly	Bareilly (7:y:1,5)
CFSAN000189	CP034177.1	Bareilly	Bareilly (7:y:1,5)
ATCC 8392	AOZO01	Berta	Berta (9:f,g,t:-)
ATCC 8392	JZUW01	Berta	Berta (9:f,g,t:-)
NCTR341	NQWU01	Blockley	Blockley (8:k:1,5)
NCTR361	NQWO01	Blockley	Blockley (8:k:1,5)
159838	CP043662.1	Blockley	Blockley (8:k:1,5)
SA20026289	CP022490.1	Braenderup	Braenderup (7:e,h:e,n,z15)
CVM43205	JYKK01	Braenderup	Braenderup (7:e,h:e,n,z15)
ATCC BAA-664	CP034773.1	Braenderup	Braenderup (7:e,h:e,n,z15)
FORC93	CP032304.1	Braenderup	Braenderup (7:e,h:e,n,z15)
SA20113174	CP029999.1	Brandenburg	Brandenburg (4:l,v:e,n,z15)
SA20064858	CP030002.1	Brandenburg	Brandenburg (4:l,v:e,n,z15)
USDA-ARS-USMARC-60983	CP025280.1	Brandenburg	Brandenburg (4:l,v:e,n,z15)
CFSAN001588	CP012833.1	Cerro	Cerro (18:z4,z23:-)
87	LELI01	Cerro	Cerro (18:z4,z23:-)
87	CP008925.1	Cerro	Cerro (18:z4,z23:-)
SC-B67	AE017220.1	Choleraesuis	Paratyphi C or Choleraesuis or Typhisuis (7:c:1,5)
A50	NZ_CM001062.1	Choleraesuis	Paratyphi C or Choleraesuis or Typhisuis (7:c:1,5)
ATCC 10708	CP012344.2	Choleraesuis	Paratyphi C or Choleraesuis or Typhisuis (7:c:1,5)
C500	CP007639.1	Choleraesuis	Paratyphi C or Choleraesuis or Typhisuis (7:c:1,5)
SA1252	JAEKSK01	Corvallis	Corvallis (8:z4,z23:-)
SA1208	JAEKTD01	Corvallis	Corvallis (8:z4,z23:-)
SA1198	JAEKTK01	Corvallis	Corvallis (8:z4,z23:-)
SA1200	JAEKTJ01	Corvallis	Corvallis (8:z4,z23:-)
SA1037	JAEKWC01	Corvallis	Corvallis (8:z4,z23:-)
Sa64	CP034250.1	Derby	Derby (4:f,g:-)
07CR553	LAZB01	Derby	Derby (4:f,g:-)
2013LSAL02374	LNCZ01	Derby	I -:f,g:- (-:f,g:-)
2014LSAL02547	CP029486.1	Derby	Derby (4:f,g:-)
Sa79	SGWG01	Derby	Derby (4:f,g:-)
CT_02021853	CP001144.1	Dublin	Dublin (9:g,p:-)
ATCC 39184	CP019179.1	Dublin	Dublin (9:g,p:-)
CVM N53043	CP032384.1	Dublin	Dublin (9:g,p:-)
CVM N45955	CP032387.1	Dublin	Dublin (9:g,p:-)
CVM 34981	CP032390.1	Dublin	Dublin (9:g,p:-)
CVM 22453	CP032393.1	Dublin	Dublin (9:g,p:-)
CVM 22429	CP032396.1	Dublin	Dublin (9:g,p:-)
USMARC-69838	CP032449.1	Dublin	Dublin (9:g,p:-)
USMARC-69840	CP032446.1	Dublin	Dublin (9:g,p:-)
USMARC-69807	CP032379.1	Dublin	Dublin (9:g,p:-)
CFSAN064158	AAHHTA01	Elisabethville	Elisabethville (3,10:r:1,7)
CFSAN064164	AAOBVN01	Elisabethville	Elisabethville (3,10:r:1,7)
PNUSAS011933	AAOOAL01	Elisabethville	Elisabethville (3,10:r:1,7)
CFSAN064162	AAOPCQ01	Elisabethville	Elisabethville (3,10:r:1,7)
CFSAN064159	AAPJXS01	Elisabethville	Elisabethville (3,10:r:1,7)
P125109	AM933172.1	Enteritidis	Enteritidis (9:g,m:-)
77-1427	CP007598.1	Enteritidis	Enteritidis (9:g,m:-)
18569	CP011394.1	Enteritidis	Enteritidis (9:g,m:-)
EC20121175	CP007269.2	Enteritidis	Enteritidis (9:g,m:-)
EC20121178	CP007271.2	Enteritidis	Enteritidis (9:g,m:-)
EC20121179	CP007272.2	Enteritidis	Enteritidis (9:g,m:-)
EC20121180	CP007273.2	Enteritidis	Enteritidis (9:g,m:-)
EC20120005	CP007267.2	Enteritidis	Enteritidis (9:g,m:-)
EC20110361	CP007263.1	Enteritidis	Enteritidis (9:g,m:-)
EC20110360	CP007258.1	Enteritidis	Enteritidis (9:g,m:-)
EC20110359	CP007259.1	Enteritidis	Enteritidis (9:g,m:-)
EC20110358	CP007260.1	Enteritidis	Enteritidis (9:g,m:-)
EC20110357	CP007261.1	Enteritidis	Enteritidis (9:g,m:-)
EC20110356	CP007262.1	Enteritidis	Enteritidis (9:g,m:-)
SA19981857	CP007288.2	Enteritidis	Enteritidis (9:g,m:-)
SA19992322	CP007291.2	Enteritidis	Enteritidis (9:g,m:-)
SA19994216	CP007292.2	Enteritidis	Enteritidis (9:g,m:-)
SA19960848	CP007280.2	Enteritidis	Enteritidis (9:g,m:-)
SA19970510	CP007282.2	Enteritidis	Enteritidis (9:g,m:-)
SA19970769	CP007283.2	Enteritidis	Enteritidis (9:g,m:-)
SA19980677	CP007285.2	Enteritidis	Enteritidis (9:g,m:-)
SA19981522	CP007286.2	Enteritidis	Enteritidis (9:g,m:-)
SA20094352	CP007312.2	Enteritidis	Enteritidis (9:g,m:-)
EC20121177	CP007333.2	Enteritidis	Enteritidis (9:g,m:-)
EC20120002	CP007329.2	Enteritidis	Enteritidis (9:g,m:-)
SA20082034	CP007425.2	Enteritidis	Enteritidis (9:g,m:-)
EC20120200	CP007434.2	Enteritidis	Enteritidis (9:g,m:-)
EC20100101	CP007246.1	Enteritidis	Enteritidis (9:g,m:-)
EC20110221	CP007247.1	Enteritidis	Enteritidis (9:g,m:-)
EC20090698	CP007248.1	Enteritidis	Enteritidis (9:g,m:-)
EC20110355	CP007250.1	Enteritidis	Enteritidis (9:g,m:-)
EC20111175	CP007252.1	Enteritidis	Enteritidis (9:g,m:-)
EC20111174	CP007253.1	Enteritidis	Enteritidis (9:g,m:-)
EC20111095	CP007254.1	Enteritidis	Enteritidis (9:g,m:-)
EC20100325	CP007360.2	Enteritidis	Enteritidis (9:g,m:-)
OLF-SE8-1021710	CP009090.1	Enteritidis	Enteritidis (9:g,m:-)
OLF-SE3-98983-4	CP009085.2	Enteritidis	Enteritidis (9:g,m:-)
OLF-SE2-98984-6	CP009084.2	Enteritidis	Enteritidis (9:g,m:-)
OLF-SE4-0317-8	CP009086.1	Enteritidis	Enteritidis (9:g,m:-)
OLF-SE1-1019-1	CP009083.1	Enteritidis	Enteritidis (9:g,m:-)
OLF-SE6-00219-16	CP009088.1	Enteritidis	Enteritidis (9:g,m:-)
SEE1	CP011790.1	Enteritidis	Enteritidis (9:g,m:-)
SEE2	CP011791.1	Enteritidis	Enteritidis (9:g,m:-)
FORC_007	CP009768.1	Enteritidis	Enteritidis (9:g,m:-)
FORC_052	CP016754.1	Enteritidis	Enteritidis (9:g,m:-)
77-2980	CP018644.1	Enteritidis	Enteritidis (9:g,m:-)
81-1435	CP018647.1	Enteritidis	Enteritidis (9:g,m:-)
92-0392	CP018657.1	Enteritidis	Typhimurium (4:i:1,2)
SJTUF10978	CP015524.1	Enteritidis	Enteritidis (9:g,m:-)
SJTUF10984	CP015526.1	Enteritidis	Enteritidis (9:g,m:-)
SE86	CP019681.1	Enteritidis	Enteritidis (9:g,m:-)
PIR00532	CP025559.1	Enteritidis	Enteritidis (9:g,m:-)
RM4283	CP028157.1	Enteritidis	Enteritidis (9:g,m:-)
RM2968	CP028151.1	Enteritidis	Enteritidis (9:g,m:-)
FORC_075	CP023475.1	Enteritidis	Enteritidis (9:g,m:-)
NCM 61	CP032851.1	Enteritidis	Enteritidis (9:g,m:-)
CFSAN076214	CP033340.1	Enteritidis	Enteritidis (9:g,m:-)
SJTUF12367v2	CP041176.1	Enteritidis	Enteritidis (9:g,m:-)
PT1	CP043433.1	Enteritidis	Enteritidis (9:g,m:-)
NCCP 16206	CP041973.1	Enteritidis	Enteritidis (9:g,m:-)
ATCC 9120	CP012347.1	Gallinarum	Gallinarum or Enteritidis (9:g,m:-)
13036	AYDA01	Gallinarum	Gallinarum or Enteritidis (9:g,m:-)
19945	AOYI01	Gallinarum	Gallinarum or Enteritidis (9:g,m:-)
S4037-07	LHTF01	Gallinarum	Gallinarum or Enteritidis (9:g,m:-)
S5-487	AFCM01	Give	Give (3,10:l,v:1,7)
CFSAN059885	NPME01	Give	Give (3,10:l,v:1,7)
FSIS11704305	AAMTYH01	Give	Give (3,10:l,v:1,7)
PNUSAS023493	AAMUQU01	Give	Give (3,10:l,v:1,7)
FSIS11705389	AAMVWZ01	Give	Give (3,10:l,v:1,7)
NCTC5778	LS483463.1	Give	Give (3,10:l,v:1,7)
ABBSB1020-2	LAPA01	Hadar	Hadar (8:z10:e,n,x)
ABBSB1121-1	LAPE01	Hadar	Hadar (8:z10:e,n,x)
12-2388	CP038595.1	Hadar	Hadar (8:z10:e,n,x)
SL476	CP001120.1	Heidelberg	Heidelberg (4:r:1,2)
B182	CP003416.1	Heidelberg	Heidelberg (4:r:1,2)
CFSAN002069	CP005390.2	Heidelberg	Heidelberg (4:r:1,2)
41578	CP004086.1	Heidelberg	Heidelberg (4:r:1,2)
SARA35	CP019176.1	Heidelberg	Heidelberg (4:r:1,2)
CFSAN002064	CP005995.1	Heidelberg	Heidelberg (4:r:1,2)
FDAARGOS_54	CP026976.1	Heidelberg	Heidelberg (4:r:1,2)
SA02DT10168701	CP012921.1	Heidelberg	Heidelberg (4:r:1,2)
12-4374	CP012924.1	Heidelberg	Heidelberg (4:r:1,2)
N13-01290	CP012930.1	Heidelberg	Heidelberg (4:r:1,2)
SH12-007	CP016504.1	Heidelberg	Heidelberg (4:r:1,2)
SH12-003	CP016507.1	Heidelberg	Heidelberg (4:r:1,2)
11-004736-1-7	CP016514.1	Heidelberg	Heidelberg (4:r:1,2)
CE-R2-11-0435	CP016517.1	Heidelberg	Heidelberg (4:r:1,2)
SA01AB09084001	CP016530.1	Heidelberg	Heidelberg (4:r:1,2)
SA02DT09004001	CP016521.1	Heidelberg	Heidelberg (4:r:1,2)
09-036813-1A	CP016525.1	Heidelberg	Heidelberg (4:r:1,2)
A3EZ223	CP016563.1	Heidelberg	Heidelberg (4:r:1,2)
AMR588-04-00435	CP016573.1	Heidelberg	Heidelberg (4:r:1,2)
SH13-006	CP016579.1	Heidelberg	Heidelberg (4:r:1,2)
A3ES40	CP016561.1	Heidelberg	Heidelberg (4:r:1,2)
AMR588-04-00320	CP016569.1	Heidelberg	Heidelberg (4:r:1,2)
AMR588-04-00318	CP016565.1	Heidelberg	Heidelberg (4:r:1,2)
AMR588-04-00437	CP016576.1	Heidelberg	Heidelberg (4:r:1,2)
SH13-004	CP016586.1	Heidelberg	Heidelberg (4:r:1,2)
5	CP031359.1	Heidelberg	Heidelberg (4:r:1,2)
CFSAN067218	CP028311.1	Heidelberg	Heidelberg (4:r:1,2)
SL-312	CP043214.1	Heidelberg	Heidelberg (4:r:1,2)
41578	CP045762.1	Heidelberg	Heidelberg (4:r:1,2)
USDA15WA-1	CP040686.1	I 4,[5],12:i:-	I 4,[5],12:i:- (4:i:-)
PNCS014875	CP037882.1	I 4,[5],12:i:-	I 4,[5],12:i:- (4:i:-)
PNCS009991	CP037881.1	I 4,[5],12:i:-	I 4,[5],12:i:- (4:i:-)
A65HEB1	QBFS01	I 4,[5],12:i:-	I 4,[5],12:i:- (4:i:-)
B51HEB1.2	QBFV01	I 4,[5],12:i:-	I 4,[5],12:i:- (4:i:-)
B19CEB2.1	QBFU01	I 4,[5],12:i:-	I 4,[5],12:i:- (4:i:-)
B68HEB2.1	QBFW01	I 4,[5],12:i:-	I 4,[5],12:i:- (4:i:-)
B9HEB1.1	QBFT01	I 4,[5],12:i:-	I 4,[5],12:i:- (4:i:-)
B87HEB1.1	QBFY01	I 4,[5],12:i:-	I 4,[5],12:i:- (4:i:-)
C6C1	QBFZ01	I 4,[5],12:i:-	I 4,[5],12:i:- (4:i:-)
B70HEB1.1	QBFX01	I 4,[5],12:i:-	I 4,[5],12:i:- (4:i:-)
C12C1	QBGA01	I 4,[5],12:i:-	I 4,[5],12:i:- (4:i:-)
C55H1	QBGB01	I 4,[5],12:i:-	I 4,[5],12:i:- (4:i:-)
E58H1	QBGF01	I 4,[5],12:i:-	I 4,[5],12:i:- (4:i:-)
E55H1	QBGE01	I 4,[5],12:i:-	I 4,[5],12:i:- (4:i:-)
E51C1	QBGC01	I 4,[5],12:i:-	I 4,[5],12:i:- (4:i:-)
E53H1	QBGD01	I 4,[5],12:i:-	I 4,[5],12:i:- (4:i:-)
E61C1	QBGG01	I 4,[5],12:i:-	I 4,[5],12:i:- (4:i:-)
E62H2	QBGH01	I 4,[5],12:i:-	I 4,[5],12:i:- (4:i:-)
E64C1	QBGI01	I 4,[5],12:i:-	I 4,[5],12:i:- (4:i:-)
E68C1	QBGL01	I 4,[5],12:i:-	I 4,[5],12:i:- (4:i:-)
E65H1	QBGJ01	I 4,[5],12:i:-	I 4,[5],12:i:- (4:i:-)
E67H1	QBGK01	I 4,[5],12:i:-	I 4,[5],12:i:- (4:i:-)
E68C3	QBGN01	I 4,[5],12:i:-	I 4,[5],12:i:- (4:i:-)
E68C2	QBGM01	I 4,[5],12:i:-	I 4,[5],12:i:- (4:i:-)
E72H1	QBGQ01	I 4,[5],12:i:-	I 4,[5],12:i:- (4:i:-)
E69C1	QBGO01	I 4,[5],12:i:-	I 4,[5],12:i:- (4:i:-)
E72C1	QBGP01	I 4,[5],12:i:-	I 4,[5],12:i:- (4:i:-)
E74C1	QBGR01	I 4,[5],12:i:-	I 4,[5],12:i:- (4:i:-)
E83C1	QBGS01	I 4,[5],12:i:-	I 4,[5],12:i:- (4:i:-)
E93C1	QBGU01	I 4,[5],12:i:-	I 4,[5],12:i:- (4:i:-)
E97C1	QBGV01	I 4,[5],12:i:-	I 4,[5],12:i:- (4:i:-)
F62C1	QBGW01	I 4,[5],12:i:-	I 4,[5],12:i:- (4:i:-)
F63H1	QBGX01	I 4,[5],12:i:-	I 4,[5],12:i:- (4:i:-)
F63H2	QBGY01	I 4,[5],12:i:-	I 4,[5],12:i:- (4:i:-)
F63H3	QBGZ01	I 4,[5],12:i:-	I 4,[5],12:i:- (4:i:-)
F64H1	QBHA01	I 4,[5],12:i:-	I 4,[5],12:i:- (4:i:-)
F64H2	QBHB01	I 4,[5],12:i:-	I 4,[5],12:i:- (4:i:-)
F64H3	QBHC01	I 4,[5],12:i:-	I 4,[5],12:i:- (4:i:-)
F65H2	QBHE01	I 4,[5],12:i:-	I 4,[5],12:i:- (4:i:-)
F65H1	QBHD01	I 4,[5],12:i:-	I 4,[5],12:i:- (4:i:-)
F65H3	QBHF01	I 4,[5],12:i:-	I 4,[5],12:i:- (4:i:-)
F70H1	QBHG01	I 4,[5],12:i:-	I 4,[5],12:i:- (4:i:-)
F70H2	QBHH01	I 4,[5],12:i:-	I 4,[5],12:i:- (4:i:-)
F70H3	QBHI01	I 4,[5],12:i:-	I 4,[5],12:i:- (4:i:-)
F72H1	QBHJ01	I 4,[5],12:i:-	I 4,[5],12:i:- (4:i:-)
F72H3	QBHL01	I 4,[5],12:i:-	I 4,[5],12:i:- (4:i:-)
F72H2	QBHK01	I 4,[5],12:i:-	I 4,[5],12:i:- (4:i:-)
F73C1	QBHM01	I 4,[5],12:i:-	I 4,[5],12:i:- (4:i:-)
FSIS1502169	CP016406.1	Infantis	Infantis (7:r:1,5)
FSIS1502916	CP016408.1	Infantis	Infantis (7:r:1,5)
N55391	CP016410.1	Infantis	Infantis (7:r:1,5)
CVM44454	CP016412.1	Infantis	Infantis (7:r:1,5)
FARPER-219	CP038507.1	Infantis	Infantis (7:r:1,5)
119944	CP047881.1	Infantis	Infantis (7:r:1,5)
CFSAN001992	CP004027.1	Javiana	Javiana (9:l,z28:1,5)
FARPER-220	CP038233.1	Javiana	Javiana (9:l,z28:1,5)
ATCC BAA-1593	AHUW01	Javiana	Javiana (9:l,z28:1,5)
PRS_2010_0720	AOZB01	Javiana	Javiana (9:l,z28:1,5)
CVM N42337	JYZM01	Javiana	Javiana (9:l,z28:1,5)
CFSAN000905	MAIX01	Javiana	Javiana (9:l,z28:1,5)
FLDOH-11	MKLX01	Javiana	Javiana (9:l,z28:1,5)
FLUFL-578	MKMA01	Javiana	Javiana (9:l,z28:1,5)
FLUFL-572	MKLY01	Javiana	Javiana (9:l,z28:1,5)
FLUFL-774	MKLZ01	Javiana	Javiana (9:l,z28:1,5)
CFSAN051012	QBII01	Javiana	Javiana (9:l,z28:1,5)
255	QDKW01	Javiana	Javiana (9:l,z28:1,5)
218	QDMH01	Javiana	Javiana (9:l,z28:1,5)
210	QDMP01	Javiana	Javiana (9:l,z28:1,5)
194	QDNF01	Javiana	Javiana (9:l,z28:1,5)
191	QDNI01	Javiana	Javiana (9:l,z28:1,5)
33	QDTH01	Javiana	Javiana (9:l,z28:1,5)
34	QDTG01	Javiana	Javiana (9:l,z28:1,5)
31	QDTJ01	Javiana	Javiana (9:l,z28:1,5)
7	QDUH01	Javiana	Javiana (9:l,z28:1,5)
171	QDOC01	Javiana	Javiana (9:l,z28:1,5)
89	QDRD01	Javiana	Javiana (9:l,z28:1,5)
80	QDRM01	Javiana	Javiana (9:l,z28:1,5)
81	QDRL01	Javiana	Javiana (9:l,z28:1,5)
41	QDSZ01	Javiana	Javiana (9:l,z28:1,5)
PSU-2363	AAQPZJ01	Javiana	Javiana (9:l,z28:1,5)
CFSAN039534	MEKD01	Kedougou	Kedougou (13:i:l,w)
787508	AAQNOS01	Kedougou	Kedougou (13:i:l,w)
PU131	CP026327.1	Kentucky	Kentucky (8:i:z6)
161365	CP043664.1	Kentucky	Kentucky (8:i:z6)
162835	CP043667.1	Kentucky	Kentucky (8:i:z6)
850284	AAOCLW01	Kottbus	Kottbus (8:e,h:1,5)
841904	AAPRIT01	Kottbus	Kottbus (8:e,h:1,5)
315687	AAQPOH01	Kottbus	Kottbus (8:e,h:1,5)
CVM N45400	LHGE01	Litchfield	Litchfield (8:l,v:1,2)
CVM N46829	LHIG01	Litchfield	Litchfield (8:l,v:1,2)
CVM N46836	LHIM01	Litchfield	Litchfield (8:l,v:1,2)
CVM N46837	LHIN01	Litchfield	Litchfield (8:l,v:1,2)
CVM N29367	JYUE01	Litchfield	Litchfield (8:l,v:1,2)
BCW_2869	MXWT01	Livingstone	Livingstone (7:d:l,w)
FDA436926	RSIG01	Livingstone	Livingstone (7:d:l,w)
291733	AAABIM01	Livingstone	Livingstone (7:d:l,w)
760252	AAFKNU01	Livingstone	Livingstone (7:d:l,w)
FDA586004	AAPYWH01	Livingstone	Livingstone (7:d:l,w)
CFSAN001081	APAI01	London	-:l,v:1,6 (-:l,v:1,6)
CVM N38882	JYXN01	London	London (3,10:l,v:1,6)
111113	CBKW02	Manhattan	Manhattan (8:d:1,5)
CFSAN001078	APAL01	Manhattan	Manhattan (8:d:1,5)
SA20034532	LHTB01	Manhattan	Manhattan (8:d:1,5)
SA20084699	CP022497.1	Manhattan	Manhattan (8:d:1,5)
213	QDMM01	Manhattan	Manhattan (8:d:1,5)
SA20026234	CP022489.1	Mbandaka	Mbandaka (7:z10:e,n,z15)
CFSAN076213	CP033343.1	Mbandaka	-:z10:e,n,z15 (-:z10:e,n,z15)
47	AOYN01	Meleagridis	Meleagridis (3,10:e,h:l,w)
73	QDRT01	Meleagridis	Meleagridis (3,10:e,h:l,w)
67	QDRZ01	Meleagridis	Meleagridis (3,10:e,h:l,w)
682243	AAIODY01	Menston	Menston (7:g,s,t:-)
671459	AAKMQU01	Menston	Menston (7:g,s,t:-)
868403	AAPVQF01	Menston	Menston (7:g,s,t:-)
NCTC7836	LS483490.1	Menston	Menston (7:g,s,t:-)
ATCC 49284	CP019184.1	Minnesota	Minnesota (21:b:e,n,x)
SAL65505	LXWM01	Minnesota	Minnesota (21:b:e,n,x)
CFSAN017963	CP017720.1	Minnesota	Minnesota (21:b:e,n,x)
A4-633	AFCR01	Mississippi	Mississippi (13:b:1,5)
25	QDTP01	Mississippi	Mississippi (13:b:1,5)
SAL-19-VL-SD-NC-0011	AAQOAA01	Mississippi	I -:b:1,5 (-:b:1,5)
507440-20	CP007530.1	Montevideo	Montevideo (7:g,m,s:-)
CDC 2012K-1544	CP017977.1	Montevideo	Montevideo (7:g,m,s:-)
CDC 2010K-0257	CP020912.1	Montevideo	Montevideo (7:g,m,s:-)
531954	CP029035.1	Montevideo	Montevideo (7:g,m,s:-)
CFSAN051296	CP029336.1	Montevideo	Montevideo (7:g,m,s:-)
LG24	CP045056.1	Muenchen	Muenchen (8:d:1,2)
LG25	CP045059.1	Muenchen	Muenchen (8:d:1,2)
LG26	CP045063.1	Muenchen	Muenchen (8:d:1,2)
CFSAN001301	CP019201.1	Muenster	Muenster (3,10:e,h:1,5)
315	CP019198.1	Muenster	Muenster (3,10:e,h:1,5)
261358	AAAATD01	Newington	Anatum (3,10:e,h:1,6)
95006	AAOLER01	Newington	Anatum (3,10:e,h:1,6)
CVM 19593	AHUD01	Newport	Newport (8:e,h:1,2)
CFSAN024607	AAFVHE01	Newport	Newport (8:e,h:1,2)
CFSAN024599	AAIYEZ01	Newport	Newport (8:e,h:1,2)
CFSAN024608	AAJQMK01	Newport	Newport (8:e,h:1,2)
CFSAN024592	AAJQMR01	Newport	Newport (8:e,h:1,2)
CFSAN024598	AAJQMO01	Newport	Newport (8:e,h:1,2)
PNUSAS010416	AAKRHP01	Newport	Newport (8:e,h:1,2)
PNUSAS041300	AAKRWL01	Newport	Newport (8:e,h:1,2)
FDA193339	AAKZQH01	Newport	Newport (8:e,h:1,2)
FDA419648 1-1	AALGZG01	Newport	Newport (8:e,h:1,2)
PNUSAS010134	AAMFBW01	Newport	Newport (8:e,h:1,2)
PNUSAS014658	AAMKWU01	Newport	Newport (8:e,h:1,2)
2015AM-1828	AAMLDA01	Newport	Newport (8:e,h:1,2)
CFSAN001079	APAK01	Ohio	Ohio (7:b:l,w)
CVM N44711	LHFR01	Ohio	Ohio (7:b:l,w)
CVM N29382	JYUJ01	Ohio	Ohio (7:b:l,w)
SA20120345	CP030024.1	Ohio	Ohio (7:b:l,w)
CFSAN001285	CP019197.1	Oranienburg	Oranienburg (7:m,t:-)
CFSAN076211	CP033344.1	Oranienburg	Oranienburg (7:m,t:-)
ATCC 7378	CP012346.1	Panama	Panama (9:l,v:1,5)
SA20030878	LHTD01	Panama	Panama (9:l,v:1,5)
NCTC13172	UGYA01	Panama	Panama (9:l,v:1,5)
ATCC 19940	AOYD01	Paratyphi B	Paratyphi B (4:b:1,2)
ATCC 10719	AOYF01	Paratyphi B	Paratyphi B (4:b:1,2)
SARA61	AYDQ01	Paratyphi B	Agona (4:f,g,s:-)
2015K-0961	PDBD01	Poona	Poona (13:z:1,6)
PTVS026	PDBL01	Poona	Poona (13:z:1,6)
CVM N45396	LHGA01	Reading	Reading (4:e,h:1,5)
CVM N46858	LHJD01	Reading	Reading (4:e,h:1,5)
CVM N48684	LHKG01	Reading	Reading (4:e,h:1,5)
CVM N51247	LHML01	Reading	Reading (4:e,h:1,5)
CVM N29378	JYUH01	Reading	Reading (4:e,h:1,5)
CVM N40375	JYYJ01	Reading	Reading (4:e,h:1,5)
CVM N43241	JZAK01	Reading	Reading (4:e,h:1,5)
150	AHUI01	Rissen	Rissen (7:f,g:-)
GJ0703-2	CP043509.1	Rissen	Rissen (7:f,g:-)
SA20031783	CP022491.1	Saintpaul	Saintpaul (4:e,h:1,2)
SGB23	CP023166.1	Saintpaul	Saintpaul (4:e,h:1,2)
12888	CP045447.1	Schwarzengrund	Schwarzengrund (4:d:1,7)
9355	CP045444.1	Schwarzengrund	Schwarzengrund (4:d:1,7)
NCTC10384	LN868943.1	Senftenberg	Senftenberg (1,3,19:g,s,t:-)
361154004	CP029036.1	Senftenberg	Senftenberg (1,3,19:g,s,t:-)
AR_0127	CP032194.1	Senftenberg	Senftenberg (1,3,19:g,s,t:-)
SA20061017	CP038591.1	Senftenberg	Senftenberg (1,3,19:g,s,t:-)
SA20130280	CP038593.1	Senftenberg	Senftenberg (1,3,19:g,s,t:-)
11-5006	CP038601.1	Senftenberg	Senftenberg (1,3,19:g,s,t:-)
BCW_2852	MXXJ01	Singapore	Singapore (7:k:e,n,x)
BCW_2780	MXZN01	Singapore	Singapore (7:k:e,n,x)
VA-WGS-00353	NMON01	Singapore	Singapore (7:k:e,n,x)
sg_wt8	CP036167.1	Stanley	Stanley (4:d:1,2)
NCTC5716	LS483434.1	Stanley	Stanley (4:d:1,2)
UPM 517	CAAHDM01	Stanley	Stanley (4:d:1,2)
TXSC_TXSC08-19	CP007505.1	Tennessee	Tennessee (7:z29:-)
CFSAN001387	CP014994.1	Tennessee	Tennessee (7:z29:-)
PIR00537	CP025217.1	Tennessee	Tennessee (7:z29:-)
CFSAN076210	CP033345.1	Tennessee	Tennessee (7:z29:-)
RM6836	CP006717.1	Thompson	Thompson (7:k:1,5)
ATCC 8391	CP011396.1	Thompson	Thompson (7:k:1,5)
RM1984	CP012513.1	Thompson	Thompson (7:k:1,5)
RM1986	CP012514.1	Thompson	Thompson (7:k:1,5)
CFSAN000738	CP019196.1	Thompson	Thompson (7:k:1,5)
HFCDC-SM-846	CP028729.1	Thompson	Thompson (7:k:1,5)
SH11G0791	CP041171.1	Thompson	Thompson (7:k:1,5)
NCTC5740	LS483419.1	Thompson	Thompson (7:k:1,5)
NCTC8496	LS483493.1	Thompson	Thompson (7:k:1,5)
Ty2	AE014613.1	Typhi	Typhi (9:d:-)
CT18	AL513382.1	Typhi	Typhi (9:d:-)
P-stx-12	CP003278.1	Typhi	Typhi (9:d:-)
Ty21a	CP002099.1	Typhi	Typhi (9:d:-)
PM016/13	CP012091.1	Typhi	Typhi (9:d:-)
B/SF/13/03/195	CP012151.1	Typhi	Typhi (9:d:-)
Ty21a	CP023975.1	Typhi	Typhi (9:d:-)
311189_221186	CP029923.1	Typhi	Typhi (9:d:-)
311189_220186	CP029886.1	Typhi	Typhi (9:d:-)
311189_219186	CP029911.1	Typhi	Typhi (9:d:-)
311189_217103	CP029927.1	Typhi	Typhi (9:d:-)
311189_216103	CP029928.1	Typhi	Typhi (9:d:-)
311189_215186	CP029930.1	Typhi	Typhi (9:d:-)
311189_214186	CP029933.1	Typhi	Typhi (9:d:-)
311189_213186	CP029936.1	Typhi	Typhi (9:d:-)
311189_212186	CP029944.1	Typhi	Typhi (9:d:-)
311189_211186	CP029945.1	Typhi	Typhi (9:d:-)
311189_210186	CP029946.1	Typhi	Typhi (9:d:-)
311189_208186	CP029949.1	Typhi	Typhi (9:d:-)
311189_208103	CP029932.1	Typhi	Typhi (9:d:-)
311189_207186	CP029938.1	Typhi	Typhi (9:d:-)
311189_206186	CP029940.1	Typhi	Typhi (9:d:-)
311189_205186	CP029950.1	Typhi	Typhi (9:d:-)
311189_204186	CP029954.1	Typhi	Typhi (9:d:-)
311189_202186	CP029956.1	Typhi	Typhi (9:d:-)
343077_260153	CP029861.1	Typhi	Typhi (9:d:-)
343077_255118	CP029907.1	Typhi	Typhi (9:d:-)
343077_228157	CP029864.1	Typhi	Typhi (9:d:-)
343077_228140	CP029866.1	Typhi	Typhi (9:d:-)
343077_215174	CP029868.1	Typhi	Typhi (9:d:-)
343077_214162	CP029862.1	Typhi	Typhi (9:d:-)
343077_214135	CP029872.1	Typhi	Typhi (9:d:-)
343077_213147	CP029897.1	Typhi	Typhi (9:d:-)
343077_212159	CP029870.1	Typhi	Typhi (9:d:-)
343077_212138	CP029919.1	Typhi	Typhi (9:d:-)
343077_211171	CP029873.1	Typhi	Typhi (9:d:-)
343076_294172	CP029888.1	Typhi	Typhi (9:d:-)
343076_269157	CP029881.1	Typhi	Typhi (9:d:-)
343076_253155	CP029890.1	Typhi	Typhi (9:d:-)
343076_252143	CP029892.1	Typhi	Typhi (9:d:-)
343076_249107	CP029913.1	Typhi	Typhi (9:d:-)
343076_248190	CP029882.1	Typhi	Typhi (9:d:-)
343076_241106	CP029899.1	Typhi	Typhi (9:d:-)
343076_232188	CP029900.1	Typhi	Typhi (9:d:-)
343076_227128	CP029875.1	Typhi	Typhi (9:d:-)
343076_217103	CP029914.1	Typhi	Typhi (9:d:-)
343076_202113	CP029915.1	Typhi	Typhi (9:d:-)
311189_291186	CP029894.1	Typhi	Typhi (9:d:-)
311189_282186	CP029920.1	Typhi	Typhi (9:d:-)
311189_269186	CP029922.1	Typhi	Typhi (9:d:-)
311189_268186	CP029883.1	Typhi	Typhi (9:d:-)
311189_268103	CP029902.1	Typhi	Typhi (9:d:-)
311189_256186	CP029917.1	Typhi	Typhi (9:d:-)
311189_255186	CP029885.1	Typhi	Typhi (9:d:-)
311189_252186	CP029896.1	Typhi	Typhi (9:d:-)
311189_232103	CP029918.1	Typhi	Typhi (9:d:-)
311189_231186	CP029904.1	Typhi	Typhi (9:d:-)
311189_224186	CP029878.1	Typhi	Typhi (9:d:-)
311189_223186	CP029880.1	Typhi	Typhi (9:d:-)
311189_222186	CP029909.1	Typhi	Typhi (9:d:-)
343078_273110	CP029846.1	Typhi	Typhi (9:d:-)
LT2	AE006468.2	Typhimurium	Typhimurium (4:i:1,2)
14028S	CP001363.1	Typhimurium	Typhimurium (4:i:1,2)
ST4/74	CP002487.1	Typhimurium	Typhimurium (4:i:1,2)
SL1344	FQ312003.1	Typhimurium	Typhimurium (4:i:1,2)
UK-1	CP002614.1	Typhimurium	Typhimurium (4:i:1,2)
798	CP003386.1	Typhimurium	Typhimurium (4:i:1,2)
T000240	AP011957.1	Typhimurium	Typhimurium (4:i:1,2)
U288	CP003836.1	Typhimurium	Typhimurium (4:i:1,2)
SARA13	CP017728.1	Typhimurium	Typhimurium (4:i:1,2)
DT2	HG326213.1	Typhimurium	Typhimurium (4:i:1,2)
DT104	HF937208.1	Typhimurium	Typhimurium (4:i:1,2)
138736	CP007581.1	Typhimurium	Typhimurium (4:i:1,2)
VNP20009	CP007804.2	Typhimurium	Typhimurium (4:i:1,2)
YU15	CP014358.1	Typhimurium	Typhimurium (4:i:1,2)
SO2	CP014356.1	Typhimurium	Typhimurium (4:i:1,2)
SO3	CP014536.1	Typhimurium	Typhimurium (4:i:1,2)
CDC 2011K-1702	CP014967.1	Typhimurium	Typhimurium (4:i:1,2)
USDA-ARS-USMARC-1808	CP014969.1	Typhimurium	Typhimurium (4:i:1,2)
USDA-ARS-USMARC-1898	CP014971.2	Typhimurium	Typhimurium (4:i:1,2)
CDC 2009K-1640	CP014975.1	Typhimurium	Typhimurium (4:i:1,2)
CDC H2662	CP014979.2	Typhimurium	Typhimurium (4:i:1,2)
NC983	CP015157.1	Typhimurium	Typhimurium (4:i:1,2)
ST931R	CP016385.1	Typhimurium	Typhimurium (4:i:1,2)
22495	CP017617.1	Typhimurium	Typhimurium (4:i:1,2)
FDAARGOS_321	CP022070.2	Typhimurium	Typhimurium (4:i:1,2)
TW-Stm6	CP019649.1	Typhimurium	I 4,[5],12:i:- (4:i:-)
FORC50	CP019383.1	Typhimurium	Enteritidis (9:g,m:-)
AR_0031	CP026700.1	Typhimurium	Typhimurium (4:i:1,2)
FDAARGOS_320	CP027414.1	Typhimurium	Typhimurium (4:i:1,2)
FDAARGOS_317	CP027410.1	Typhimurium	Typhimurium (4:i:1,2)
CFSAN018746	CP028199.1	Typhimurium	Typhimurium (4:i:1,2)
PIR00538	CP025555.1	Typhimurium	Typhimurium (4:i:1,2)
ATCC 14028	CP034230.1	Typhimurium	Typhimurium (4:i:1,2)
CFSAN067216	CP028318.1	Typhimurium	Typhimurium (4:i:1,2)
RSE04	CP034719.1	Typhimurium	Typhimurium (4:i:1,2)
PNCS014851	CP038847.1	Typhimurium	Typhimurium (4:i:1,2)
PNCS014856	CP039576.1	Typhimurium	Typhimurium (4:i:1,2)
PNCS014862	CP039591.1	Typhimurium	Typhimurium (4:i:1,2)
PNCS014879	CP040321.1	Typhimurium	Typhimurium (4:i:1,2)
SAP17-7699	CP040564.1	Typhimurium	Typhimurium (4:i:1,2)
SAP17-8290	CP040568.1	Typhimurium	Typhimurium (4:i:1,2)
14028	CP034479.1	Typhimurium	Typhimurium (4:i:1,2)
10ST07093	CP029839.1	Typhimurium	Typhimurium (4:i:1,2)
01ST04081	CP029840.1	Typhimurium	Typhimurium (4:i:1,2)
FORC098	CP030029.1	Typhimurium	Tennessee (7:z29:-)
AUSMDU00010529	CP045949.1	Typhimurium	Typhimurium (4:i:1,2)
RM13672	CP047323.1	Typhimurium	Typhimurium (4:i:1,2)
NCCP 16207	CP041976.1	Typhimurium	Typhimurium (4:i:1,2)
STMU2UK	LT855376.1	Typhimurium	Typhimurium (4:i:1,2)
CVM 35009	CP051315.1	Uganda	Uganda (3,10:l,z13:1,5)
CVM 22437	CP051396.1	Uganda	Uganda (3,10:l,z13:1,5)
CVM 22436	CP051398.1	Uganda	Uganda (3,10:l,z13:1,5)
CVM 20723	CP051425.1	Uganda	Uganda (3,10:l,z13:1,5)
671928	AAIJJQ01	Vinohrady	Vinohrady (28:m,t:-)
MOD1_Sal_885	AAOAET01	Vinohrady	Vinohrady (28:m,t:-)
SVQ1	AZMP01	Virchow	Virchow (7:r:1,2)
NCTR409	NQWM01	Virchow	Virchow (7:r:1,2)
FORC_080	CP025094.1	Virchow	Virchow (7:r:1,2)
AUSMDU00010533	CP045945.1	Virchow	Virchow (7:r:1,2)
2511STDY5712384	LN890522.1	Weltevreden	Weltevreden (3,10:r:z6)
2511STDY5712385	LN890524.1	Weltevreden	Weltevreden (3,10:r:z6)
2511STDY5462413	LN890520.1	Weltevreden	Weltevreden (3,10:r:z6)
1655	CP014996.1	Weltevreden	Weltevreden (3,10:r:z6)

## Sheet: Table S5
Supplementary Table 5. In silico serotyping results of 535 Salmonella genomes using SISTR
Strain	Accession no.	NCBI registered serovar	Serovar prediction using SISTR
			Overall results	Serovar antigen prediction	cgMLST
FDA315543	AAIGSM01	Aberdeen	Aberdeen	Aberdeen|Augustenborg (C1:i:1,2)	Aberdeen
FDA810535 C2-7	AAOBOK01	Aberdeen	Aberdeen	Aberdeen|Augustenborg (C1:i:1,2)	Aberdeen
NCTC5791	LS483453.1	Aberdeen	Aberdeen	Aberdeen|Augustenborg (C1:i:1,2)	Aberdeen
SL483	CP001138.1	Agona	Agona	Agona|Budapest|Derby (B:f,g,s:-)	Agona
460004 2-1	CP011259.2	Agona	Agona	Agona|Budapest|Derby (B:f,g,s:-)	Agona
392869-2	CP015024.2	Agona	Agona	Agona|Budapest|Derby (B:f,g,s:-)	Agona
24249	CP006876.1	Agona	Agona	Agona|Budapest|Derby (B:f,g,s:-)	Agona
USDA-ARS-USMARC-76332	CP025445.1	Agona	Agona	Agona|Budapest|Derby (B:f,g,s:-)	Agona
USDA-ARS-USMARC-76335	CP025447.1	Agona	Agona	Agona|Budapest|Derby (B:f,g,s:-)	Agona
USDA-ARS-USMARC-76338	CP025450.1	Agona	Agona	Agona|Budapest|Derby (B:f,g,s:-)	Agona
USDA-ARS-USMARC-76340	CP025452.1	Agona	Agona	Agona|Budapest|Derby (B:f,g,s:-)	Agona
USDA-ARS-USMARC-76333	CP025446.1	Agona	Agona	Agona|Budapest|Derby (B:f,g,s:-)	Agona
USDA-ARS-USMARC-76336	CP025448.1	Agona	Agona	Agona|Budapest|Derby (B:f,g,s:-)	Agona
USDA-ARS-USMARC-76337	CP025449.1	Agona	Agona	Agona|Budapest|Derby (B:f,g,s:-)	Agona
USDA-ARS-USMARC-76339	CP025451.1	Agona	Agona	Agona|Budapest|Derby (B:f,g,s:-)	Agona
USDA-ARS-USMARC-76341	CP025453.1	Agona	Agona	Agona|Budapest|Derby (B:f,g,s:-)	Agona
USDA-ARS-USMARC-76334	CP025454.1	Agona	Agona	Agona|Budapest|Derby (B:f,g,s:-)	Agona
ATCC 51960	CP019177.1	Albany	Albany	Albany|Duesseldorf (C2-C3:z4,z24:-)	Albany
sg_wt5	CP036165.1	Albany	Albany	Albany|Duesseldorf (C2-C3:z4,z24:-)	Albany
CFSAN103854	CP066333.1	Albany	Albany	Albany|Duesseldorf (C2-C3:z4,z24:-)	Albany
R17.5974	CP060730.2	Albany	Albany	Albany|Duesseldorf (C2-C3:z4,z24:-)	Albany
R16.0556	CP061929.2	Albany	Albany	Albany|Duesseldorf (C2-C3:z4,z24:-)	Albany
ATCC BAA-1592	CP007531.1	Anatum	Anatum	Anatum|Hayindogo (E1:e,h:1,6)	Anatum
CDC 06-0532	CP007211.2	Anatum	Anatum	Anatum|Hayindogo (E1:e,h:1,6)	Anatum
USDA-ARS-USMARC-1175	CP007483.2	Anatum	Anatum	Anatum|Hayindogo (E1:e,h:1,6)	Anatum
GT-01	CP013222.1	Anatum	Anatum	Anatum|Hayindogo (E1:e,h:1,6)	Anatum
USDA-ARS-USMARC-1736	CP014657.1	Anatum	Anatum	Anatum|Hayindogo (E1:e,h:1,6)	Anatum
USDA-ARS-USMARC-1765	CP014659.2	Anatum	Anatum	Anatum|Hayindogo (E1:e,h:1,6)	Anatum
USDA-ARS-USMARC-1783	CP014661.1	Anatum	Anatum	Anatum|Hayindogo (E1:e,h:1,6)	Anatum
USDA-ARS-USMARC-1727	CP014621.2	Anatum	Anatum	Anatum|Hayindogo (E1:e,h:1,6)	Anatum
USDA-ARS-USMARC-1676	CP014620.1	Anatum	Anatum	Anatum|Hayindogo (E1:e,h:1,6)	Anatum
USDA-ARS-USMARC-1677	CP014663.2	Anatum	Anatum	Anatum|Hayindogo (E1:e,h:1,6)	Anatum
USDA-ARS-USMARC-1728	CP014664.1	Anatum	Anatum	Anatum|Hayindogo (E1:e,h:1,6)	Anatum
USDA-ARS-USMARC-1766	CP014665.1	Anatum	Anatum	Anatum|Hayindogo (E1:e,h:1,6)	Anatum
USDA-ARS-USMARC-1781	CP014666.2	Anatum	Anatum	Anatum|Hayindogo (E1:e,h:1,6)	Anatum
R16.0676	CP029800.1	Anatum	Anatum	Anatum|Hayindogo (E1:e,h:1,6)	Anatum
CFSAN076215	CP033338.1	Anatum	Anatum	Anatum|Hayindogo (E1:e,h:1,6)	Anatum
CFSAN003959	CP041184.1	Anatum	Anatum	Anatum|Hayindogo (E1:e,h:1,6)	Anatum
CFSAN003961	CP041183.1	Anatum	Anatum	Anatum|Hayindogo (E1:e,h:1,6)	Anatum
CFSAN000189	CP006053.1	Bareilly	Bareilly	Bareilly|Solt (C1:y:1,5)	Bareilly
CFSAN000661	CP039496.1	Bareilly	Bareilly	Bareilly|Solt (C1:y:1,5)	Bareilly
CFSAN000211	CP039500.1	Bareilly	Bareilly	Bareilly|Solt (C1:y:1,5)	Bareilly
CFSAN000212	CP039499.1	Bareilly	Bareilly	Bareilly|Solt (C1:y:1,5)	Bareilly
CFSAN000228	CP039498.1	Bareilly	Bareilly	Bareilly|Solt (C1:y:1,5)	Bareilly
CFSAN000191	CP032622.2	Bareilly	Bareilly	Bareilly|Solt (C1:y:1,5)	Bareilly
CFSAN001140	CP039463.1	Bareilly	Bareilly	Bareilly|Solt (C1:y:1,5)	Bareilly
CFSAN001118	CP039465.1	Bareilly	Bareilly	Bareilly|Solt (C1:y:1,5)	Bareilly
CFSAN000954	CP039482.1	Bareilly	Bareilly	Bareilly|Solt (C1:y:1,5)	Bareilly
CFSAN001115	CP039467.1	Bareilly	Bareilly	Bareilly|Solt (C1:y:1,5)	Bareilly
CFSAN001112	CP039469.1	Bareilly	Bareilly	Bareilly|Solt (C1:y:1,5)	Bareilly
CFSAN000970	CP039471.1	Bareilly	Bareilly	Bareilly|Solt (C1:y:1,5)	Bareilly
CFSAN000951	CP039486.1	Bareilly	Bareilly	Bareilly|Solt (C1:y:1,5)	Bareilly
CFSAN000952	CP039484.1	Bareilly	Bareilly	Bareilly|Solt (C1:y:1,5)	Bareilly
CFSAN000968	CP039473.1	Bareilly	Bareilly	Bareilly|Solt (C1:y:1,5)	Bareilly
CFSAN000963	CP039476.1	Bareilly	Bareilly	Bareilly|Solt (C1:y:1,5)	Bareilly
CFSAN000961	CP039477.1	Bareilly	Bareilly	Bareilly|Solt (C1:y:1,5)	Bareilly
CFSAN000960	CP039478.1	Bareilly	Bareilly	Bareilly|Solt (C1:y:1,5)	Bareilly
CFSAN000958	CP039480.1	Bareilly	Bareilly	Bareilly|Solt (C1:y:1,5)	Bareilly
CFSAN000753	CP039487.1	Bareilly	Bareilly	Bareilly|Solt (C1:y:1,5)	Bareilly
CFSAN000700	CP039491.1	Bareilly	Bareilly	Bareilly|Solt (C1:y:1,5)	Bareilly
CFSAN000752	CP039489.1	Bareilly	Bareilly	Bareilly|Solt (C1:y:1,5)	Bareilly
CFSAN000669	CP039493.1	Bareilly	Bareilly	Bareilly|Solt (C1:y:1,5)	Bareilly
CFSAN000189	CP045753.1	Bareilly	Bareilly	Bareilly|Solt (C1:y:1,5)	Bareilly
CFSAN000752	CP045754.1	Bareilly	Bareilly	Bareilly|Solt (C1:y:1,5)	Bareilly
CFSAN000669	CP045757.1	Bareilly	Bareilly	Bareilly|Solt (C1:y:1,5)	Bareilly
CFSAN000661	CP045759.1	Bareilly	Bareilly	Bareilly|Solt (C1:y:1,5)	Bareilly
CFSAN000189	CP034177.1	Bareilly	Bareilly	Bareilly|Solt (C1:y:1,5)	Bareilly
ATCC 8392	AOZO01	Berta	Berta	Berta|Wernigerode (D1:f,g,t:-)	Berta
ATCC 8392	JZUW01	Berta	Berta	Berta|Wernigerode (D1:f,g,t:-)	Berta
NCTR341	NQWU01	Blockley	Blockley	Blockley|Haardt (C2-C3:k:1,5)	Blockley
NCTR361	NQWO01	Blockley	Blockley	Blockley|Haardt (C2-C3:k:1,5)	Blockley
159838	CP043662.1	Blockley	Blockley	Blockley|Haardt (C2-C3:k:1,5)	Blockley
SA20026289	CP022490.1	Braenderup	Braenderup	Braenderup (C1:e,h:e,n,z15)	Braenderup
CVM43205	JYKK01	Braenderup	Braenderup	Braenderup (C1:e,h:e,n,z15)	Braenderup
ATCC BAA-664	CP034773.1	Braenderup	Braenderup	Braenderup (C1:e,h:e,n,z15)	Braenderup
FORC93	CP032304.1	Braenderup	Braenderup	Braenderup (C1:e,h:e,n,z15)	Braenderup
SA20113174	CP029999.1	Brandenburg	Brandenburg	Brandenburg (B:l,v:e,n,z15)	Brandenburg
SA20064858	CP030002.1	Brandenburg	Brandenburg	Brandenburg (B:l,v:e,n,z15)	Brandenburg
USDA-ARS-USMARC-60983	CP025280.1	Brandenburg	Brandenburg	Brandenburg (B:l,v:e,n,z15)	Brandenburg
CFSAN001588	CP012833.1	Cerro	Cerro	Cerro (K:z4,z23:-)	Cerro
87	LELI01	Cerro	Cerro	Cerro (K:z4,z23:-)	Cerro
87	CP008925.1	Cerro	Cerro	Cerro (K:z4,z23:-)	Cerro
SC-B67	AE017220.1	Choleraesuis	Choleraesuis	Chiredzi|Choleraesuis|Paratyphi C|Typhisuis (C1:c:1,5)	Choleraesuis
A50	NZ_CM001062.1	Choleraesuis	Choleraesuis	Chiredzi|Choleraesuis|Paratyphi C|Typhisuis (C1:c:1,5)	Choleraesuis
ATCC 10708	CP012344.2	Choleraesuis	Choleraesuis	Chiredzi|Choleraesuis|Paratyphi C|Typhisuis (C1:c:1,5)	Choleraesuis
C500	CP007639.1	Choleraesuis	Choleraesuis	Chiredzi|Choleraesuis|Paratyphi C|Typhisuis (C1:c:1,5)	Choleraesuis
SA1252	JAEKSK01	Corvallis	Corvallis	Chailey|Corvallis (C2-C3:z4,z23:-)	Corvallis
SA1208	JAEKTD01	Corvallis	Corvallis	Chailey|Corvallis (C2-C3:z4,z23:-)	Corvallis
SA1198	JAEKTK01	Corvallis	Corvallis	Chailey|Corvallis (C2-C3:z4,z23:-)	Corvallis
SA1200	JAEKTJ01	Corvallis	Corvallis	Chailey|Corvallis (C2-C3:z4,z23:-)	Corvallis
SA1037	JAEKWC01	Corvallis	Corvallis	Chailey|Corvallis (C2-C3:z4,z23:-)	Corvallis
Sa64	CP034250.1	Derby	Derby	Agona|Budapest|Derby (B:f,g:-)	Derby
07CR553	LAZB01	Derby	Derby	Agona|Budapest|Derby (B:f,g:-)	Derby
2013LSAL02374	LNCZ01	Derby	Derby	Agona|Budapest|Derby (B:f,g:-)	Derby
2014LSAL02547	CP029486.1	Derby	Derby	Agona|Budapest|Derby (B:f,g:-)	Derby
Sa79	SGWG01	Derby	Derby	Agona|Budapest|Derby (B:f,g:-)	Derby
CT_02021853	CP001144.1	Dublin	Dublin	Blegdam|Dublin|Enteritidis|Gueuletapee|Hillingdon|Kiel|Moscow|Naestved|Nitra|Rostock (D1:g,p:-)	Dublin
ATCC 39184	CP019179.1	Dublin	Dublin	Blegdam|Dublin|Enteritidis|Gueuletapee|Hillingdon|Kiel|Moscow|Naestved|Nitra|Rostock (D1:g,p:-)	Dublin
CVM N53043	CP032384.1	Dublin	Dublin	Blegdam|Dublin|Enteritidis|Gueuletapee|Hillingdon|Kiel|Moscow|Naestved|Nitra|Rostock (D1:g,p:-)	Dublin
CVM N45955	CP032387.1	Dublin	Dublin	Blegdam|Dublin|Enteritidis|Gueuletapee|Hillingdon|Kiel|Moscow|Naestved|Nitra|Rostock (D1:g,p:-)	Dublin
CVM 34981	CP032390.1	Dublin	Dublin	Blegdam|Dublin|Enteritidis|Gueuletapee|Hillingdon|Kiel|Moscow|Naestved|Nitra|Rostock (D1:g,p:-)	Dublin
CVM 22453	CP032393.1	Dublin	Dublin	Blegdam|Dublin|Enteritidis|Gueuletapee|Hillingdon|Kiel|Moscow|Naestved|Nitra|Rostock (D1:g,p:-)	Dublin
CVM 22429	CP032396.1	Dublin	Dublin	Blegdam|Dublin|Enteritidis|Gueuletapee|Hillingdon|Kiel|Moscow|Naestved|Nitra|Rostock (D1:g,p:-)	Dublin
USMARC-69838	CP032449.1	Dublin	Dublin	Blegdam|Dublin|Enteritidis|Gueuletapee|Hillingdon|Kiel|Moscow|Naestved|Nitra|Rostock (D1:g,p:-)	Dublin
USMARC-69840	CP032446.1	Dublin	Dublin	Blegdam|Dublin|Enteritidis|Gueuletapee|Hillingdon|Kiel|Moscow|Naestved|Nitra|Rostock (D1:g,p:-)	Dublin
USMARC-69807	CP032379.1	Dublin	Dublin	Blegdam|Dublin|Enteritidis|Gueuletapee|Hillingdon|Kiel|Moscow|Naestved|Nitra|Rostock (D1:g,p:-)	Dublin
CFSAN064158	AAHHTA01	Elisabethville	Elisabethville	Elisabethville (E1:r:1,7)	Elisabethville
CFSAN064164	AAOBVN01	Elisabethville	Elisabethville	Elisabethville (E1:r:1,7)	Elisabethville
PNUSAS011933	AAOOAL01	Elisabethville	Elisabethville	Elisabethville (E1:r:1,7)	Elisabethville
CFSAN064162	AAOPCQ01	Elisabethville	Elisabethville	Elisabethville (E1:r:1,7)	Elisabethville
CFSAN064159	AAPJXS01	Elisabethville	Elisabethville	Elisabethville (E1:r:1,7)	Elisabethville
P125109	AM933172.1	Enteritidis	Enteritidis	Blegdam|Dublin|Enteritidis|Gueuletapee|Hillingdon|Kiel|Moscow|Naestved|Nitra|Rostock (D1:g,m:-)	Enteritidis
77-1427	CP007598.1	Enteritidis	Enteritidis	Blegdam|Dublin|Enteritidis|Gueuletapee|Hillingdon|Kiel|Moscow|Naestved|Nitra|Rostock (D1:g,m:-)	Enteritidis
18569	CP011394.1	Enteritidis	Enteritidis	Blegdam|Dublin|Enteritidis|Gueuletapee|Hillingdon|Kiel|Moscow|Naestved|Nitra|Rostock (D1:g,m:-)	Enteritidis
EC20121175	CP007269.2	Enteritidis	Enteritidis	Blegdam|Dublin|Enteritidis|Gueuletapee|Hillingdon|Kiel|Moscow|Naestved|Nitra|Rostock (D1:g,m:-)	Enteritidis
EC20121178	CP007271.2	Enteritidis	Enteritidis	Blegdam|Dublin|Enteritidis|Gueuletapee|Hillingdon|Kiel|Moscow|Naestved|Nitra|Rostock (D1:g,m:-)	Enteritidis
EC20121179	CP007272.2	Enteritidis	Enteritidis	Blegdam|Dublin|Enteritidis|Gueuletapee|Hillingdon|Kiel|Moscow|Naestved|Nitra|Rostock (D1:g,m:-)	Enteritidis
EC20121180	CP007273.2	Enteritidis	Enteritidis	Blegdam|Dublin|Enteritidis|Gueuletapee|Hillingdon|Kiel|Moscow|Naestved|Nitra|Rostock (D1:g,m:-)	Enteritidis
EC20120005	CP007267.2	Enteritidis	Enteritidis	Blegdam|Dublin|Enteritidis|Gueuletapee|Hillingdon|Kiel|Moscow|Naestved|Nitra|Rostock (D1:g,m:-)	Enteritidis
EC20110361	CP007263.1	Enteritidis	Enteritidis	Blegdam|Dublin|Enteritidis|Gueuletapee|Hillingdon|Kiel|Moscow|Naestved|Nitra|Rostock (D1:g,m:-)	Enteritidis
EC20110360	CP007258.1	Enteritidis	Enteritidis	Blegdam|Dublin|Enteritidis|Gueuletapee|Hillingdon|Kiel|Moscow|Naestved|Nitra|Rostock (D1:g,m:-)	Enteritidis
EC20110359	CP007259.1	Enteritidis	Enteritidis	Blegdam|Dublin|Enteritidis|Gueuletapee|Hillingdon|Kiel|Moscow|Naestved|Nitra|Rostock (D1:g,m:-)	Enteritidis
EC20110358	CP007260.1	Enteritidis	Enteritidis	Blegdam|Dublin|Enteritidis|Gueuletapee|Hillingdon|Kiel|Moscow|Naestved|Nitra|Rostock (D1:g,m:-)	Enteritidis
EC20110357	CP007261.1	Enteritidis	Enteritidis	Blegdam|Dublin|Enteritidis|Gueuletapee|Hillingdon|Kiel|Moscow|Naestved|Nitra|Rostock (D1:g,m:-)	Enteritidis
EC20110356	CP007262.1	Enteritidis	Enteritidis	Blegdam|Dublin|Enteritidis|Gueuletapee|Hillingdon|Kiel|Moscow|Naestved|Nitra|Rostock (D1:g,m:-)	Enteritidis
SA19981857	CP007288.2	Enteritidis	Enteritidis	Blegdam|Dublin|Enteritidis|Gueuletapee|Hillingdon|Kiel|Moscow|Naestved|Nitra|Rostock (D1:g,m:-)	Enteritidis
SA19992322	CP007291.2	Enteritidis	Enteritidis	Blegdam|Dublin|Enteritidis|Gueuletapee|Hillingdon|Kiel|Moscow|Naestved|Nitra|Rostock (D1:g,m:-)	Enteritidis
SA19994216	CP007292.2	Enteritidis	Enteritidis	Blegdam|Dublin|Enteritidis|Gueuletapee|Hillingdon|Kiel|Moscow|Naestved|Nitra|Rostock (D1:g,m:-)	Enteritidis
SA19960848	CP007280.2	Enteritidis	Enteritidis	Blegdam|Dublin|Enteritidis|Gueuletapee|Hillingdon|Kiel|Moscow|Naestved|Nitra|Rostock (D1:g,m:-)	Enteritidis
SA19970510	CP007282.2	Enteritidis	Enteritidis	Blegdam|Dublin|Enteritidis|Gueuletapee|Hillingdon|Kiel|Moscow|Naestved|Nitra|Rostock (D1:g,m:-)	Enteritidis
SA19970769	CP007283.2	Enteritidis	Enteritidis	Blegdam|Dublin|Enteritidis|Gueuletapee|Hillingdon|Kiel|Moscow|Naestved|Nitra|Rostock (D1:g,m:-)	Enteritidis
SA19980677	CP007285.2	Enteritidis	Enteritidis	Blegdam|Dublin|Enteritidis|Gueuletapee|Hillingdon|Kiel|Moscow|Naestved|Nitra|Rostock (D1:g,m:-)	Enteritidis
SA19981522	CP007286.2	Enteritidis	Enteritidis	Blegdam|Dublin|Enteritidis|Gueuletapee|Hillingdon|Kiel|Moscow|Naestved|Nitra|Rostock (D1:g,m:-)	Enteritidis
SA20094352	CP007312.2	Enteritidis	Enteritidis	Blegdam|Dublin|Enteritidis|Gueuletapee|Hillingdon|Kiel|Moscow|Naestved|Nitra|Rostock (D1:g,m:-)	Enteritidis
EC20121177	CP007333.2	Enteritidis	Enteritidis	Blegdam|Dublin|Enteritidis|Gueuletapee|Hillingdon|Kiel|Moscow|Naestved|Nitra|Rostock (D1:g,m:-)	Enteritidis
EC20120002	CP007329.2	Enteritidis	Enteritidis	Blegdam|Dublin|Enteritidis|Gueuletapee|Hillingdon|Kiel|Moscow|Naestved|Nitra|Rostock (D1:g,m:-)	Enteritidis
SA20082034	CP007425.2	Enteritidis	Enteritidis	Blegdam|Dublin|Enteritidis|Gueuletapee|Hillingdon|Kiel|Moscow|Naestved|Nitra|Rostock (D1:g,m:-)	Enteritidis
EC20120200	CP007434.2	Enteritidis	Enteritidis	Blegdam|Dublin|Enteritidis|Gueuletapee|Hillingdon|Kiel|Moscow|Naestved|Nitra|Rostock (D1:g,m:-)	Enteritidis
EC20100101	CP007246.1	Enteritidis	Enteritidis	Blegdam|Dublin|Enteritidis|Gueuletapee|Hillingdon|Kiel|Moscow|Naestved|Nitra|Rostock (D1:g,m:-)	Enteritidis
EC20110221	CP007247.1	Enteritidis	Enteritidis	Blegdam|Dublin|Enteritidis|Gueuletapee|Hillingdon|Kiel|Moscow|Naestved|Nitra|Rostock (D1:g,m:-)	Enteritidis
EC20090698	CP007248.1	Enteritidis	Enteritidis	Blegdam|Dublin|Enteritidis|Gueuletapee|Hillingdon|Kiel|Moscow|Naestved|Nitra|Rostock (D1:g,m:-)	Enteritidis
EC20110355	CP007250.1	Enteritidis	Enteritidis	Blegdam|Dublin|Enteritidis|Gueuletapee|Hillingdon|Kiel|Moscow|Naestved|Nitra|Rostock (D1:g,m:-)	Enteritidis
EC20111175	CP007252.1	Enteritidis	Enteritidis	Blegdam|Dublin|Enteritidis|Gueuletapee|Hillingdon|Kiel|Moscow|Naestved|Nitra|Rostock (D1:g,m:-)	Enteritidis
EC20111174	CP007253.1	Enteritidis	Enteritidis	Blegdam|Dublin|Enteritidis|Gueuletapee|Hillingdon|Kiel|Moscow|Naestved|Nitra|Rostock (D1:g,m:-)	Enteritidis
EC20111095	CP007254.1	Enteritidis	Enteritidis	Blegdam|Dublin|Enteritidis|Gueuletapee|Hillingdon|Kiel|Moscow|Naestved|Nitra|Rostock (D1:g,m:-)	Enteritidis
EC20100325	CP007360.2	Enteritidis	Enteritidis	Blegdam|Dublin|Enteritidis|Gueuletapee|Hillingdon|Kiel|Moscow|Naestved|Nitra|Rostock (D1:g,m:-)	Enteritidis
OLF-SE8-1021710	CP009090.1	Enteritidis	Enteritidis	Blegdam|Dublin|Enteritidis|Gueuletapee|Hillingdon|Kiel|Moscow|Naestved|Nitra|Rostock (D1:g,m:-)	Enteritidis
OLF-SE3-98983-4	CP009085.2	Enteritidis	Enteritidis	Blegdam|Dublin|Enteritidis|Gueuletapee|Hillingdon|Kiel|Moscow|Naestved|Nitra|Rostock (D1:g,m:-)	Enteritidis
OLF-SE2-98984-6	CP009084.2	Enteritidis	Enteritidis	Blegdam|Dublin|Enteritidis|Gueuletapee|Hillingdon|Kiel|Moscow|Naestved|Nitra|Rostock (D1:g,m:-)	Enteritidis
OLF-SE4-0317-8	CP009086.1	Enteritidis	Enteritidis	Blegdam|Dublin|Enteritidis|Gueuletapee|Hillingdon|Kiel|Moscow|Naestved|Nitra|Rostock (D1:g,m:-)	Enteritidis
OLF-SE1-1019-1	CP009083.1	Enteritidis	Enteritidis	Blegdam|Dublin|Enteritidis|Gueuletapee|Hillingdon|Kiel|Moscow|Naestved|Nitra|Rostock (D1:g,m:-)	Enteritidis
OLF-SE6-00219-16	CP009088.1	Enteritidis	Enteritidis	Blegdam|Dublin|Enteritidis|Gueuletapee|Hillingdon|Kiel|Moscow|Naestved|Nitra|Rostock (D1:g,m:-)	Enteritidis
SEE1	CP011790.1	Enteritidis	Enteritidis	Blegdam|Dublin|Enteritidis|Gueuletapee|Hillingdon|Kiel|Moscow|Naestved|Nitra|Rostock (D1:g,m:-)	Enteritidis
SEE2	CP011791.1	Enteritidis	Enteritidis	Blegdam|Dublin|Enteritidis|Gueuletapee|Hillingdon|Kiel|Moscow|Naestved|Nitra|Rostock (D1:g,m:-)	Enteritidis
FORC_007	CP009768.1	Enteritidis	Enteritidis	Blegdam|Dublin|Enteritidis|Gueuletapee|Hillingdon|Kiel|Moscow|Naestved|Nitra|Rostock (D1:g,m:-)	Enteritidis
FORC_052	CP016754.1	Enteritidis	Enteritidis	Blegdam|Dublin|Enteritidis|Gueuletapee|Hillingdon|Kiel|Moscow|Naestved|Nitra|Rostock (D1:g,m:-)	Enteritidis
77-2980	CP018644.1	Enteritidis	Enteritidis	Blegdam|Dublin|Enteritidis|Gueuletapee|Hillingdon|Kiel|Moscow|Naestved|Nitra|Rostock (D1:g,m:-)	Enteritidis
81-1435	CP018647.1	Enteritidis	Enteritidis	Blegdam|Dublin|Enteritidis|Gueuletapee|Hillingdon|Kiel|Moscow|Naestved|Nitra|Rostock (D1:g,m:-)	Enteritidis
92-0392	CP018657.1	Enteritidis	Typhimurium	Typhimurium (B:i:1,2)	Typhimurium
SJTUF10978	CP015524.1	Enteritidis	Enteritidis	Blegdam|Dublin|Enteritidis|Gueuletapee|Hillingdon|Kiel|Moscow|Naestved|Nitra|Rostock (D1:g,m:-)	Enteritidis
SJTUF10984	CP015526.1	Enteritidis	Enteritidis	Blegdam|Dublin|Enteritidis|Gueuletapee|Hillingdon|Kiel|Moscow|Naestved|Nitra|Rostock (D1:g,m:-)	Enteritidis
SE86	CP019681.1	Enteritidis	Enteritidis	Blegdam|Dublin|Enteritidis|Gueuletapee|Hillingdon|Kiel|Moscow|Naestved|Nitra|Rostock (D1:g,m:-)	Enteritidis
PIR00532	CP025559.1	Enteritidis	Enteritidis	Blegdam|Dublin|Enteritidis|Gueuletapee|Hillingdon|Kiel|Moscow|Naestved|Nitra|Rostock (D1:g,m:-)	Enteritidis
RM4283	CP028157.1	Enteritidis	Enteritidis	Blegdam|Dublin|Enteritidis|Gueuletapee|Hillingdon|Kiel|Moscow|Naestved|Nitra|Rostock (D1:g,m:-)	Enteritidis
RM2968	CP028151.1	Enteritidis	Enteritidis	Blegdam|Dublin|Enteritidis|Gueuletapee|Hillingdon|Kiel|Moscow|Naestved|Nitra|Rostock (D1:g,m:-)	Enteritidis
FORC_075	CP023475.1	Enteritidis	Enteritidis	Blegdam|Dublin|Enteritidis|Gueuletapee|Hillingdon|Kiel|Moscow|Naestved|Nitra|Rostock (D1:g,m:-)	Enteritidis
NCM 61	CP032851.1	Enteritidis	Enteritidis	Blegdam|Dublin|Enteritidis|Gueuletapee|Hillingdon|Kiel|Moscow|Naestved|Nitra|Rostock (D1:g,m:-)	Enteritidis
CFSAN076214	CP033340.1	Enteritidis	Enteritidis	Blegdam|Dublin|Enteritidis|Gueuletapee|Hillingdon|Kiel|Moscow|Naestved|Nitra|Rostock (D1:g,m:-)	Enteritidis
SJTUF12367v2	CP041176.1	Enteritidis	Enteritidis	Blegdam|Dublin|Enteritidis|Gueuletapee|Hillingdon|Kiel|Moscow|Naestved|Nitra|Rostock (D1:g,m:-)	Enteritidis
PT1	CP043433.1	Enteritidis	Enteritidis	Blegdam|Dublin|Enteritidis|Gueuletapee|Hillingdon|Kiel|Moscow|Naestved|Nitra|Rostock (D1:g,m:-)	Enteritidis
NCCP 16206	CP041973.1	Enteritidis	Enteritidis	Blegdam|Dublin|Enteritidis|Gueuletapee|Hillingdon|Kiel|Moscow|Naestved|Nitra|Rostock (D1:g,m:-)	Enteritidis
ATCC 9120	CP012347.1	Gallinarum	Gallinarum	Gallinarum|Pullorum (D1:-:-)	Gallinarum
13036	AYDA01	Gallinarum	Gallinarum	Gallinarum|Pullorum (D1:-:-)	Gallinarum
19945	AOYI01	Gallinarum	Gallinarum	Gallinarum|Pullorum (D1:-:-)	Gallinarum
S4037-07	LHTF01	Gallinarum	Gallinarum	Gallinarum|Pullorum (D1:-:-)	Gallinarum
S5-487	AFCM01	Give	E1:l,v:l,z13,z28	(E1:l,K:U,Y13,Y28)	Give
CFSAN059885	NPME01	Give	Give	Give|Parkroyal (E1:l,v:1,7)	Give
FSIS11704305	AAMTYH01	Give	Give	Give|Parkroyal (E1:l,v:1,7)	Give
PNUSAS023493	AAMUQU01	Give	Give	Give|Parkroyal (E1:l,v:1,7)	Give
FSIS11705389	AAMVWZ01	Give	Give	Amberg|Boecker|Bredeney|Give|Kapemba|Kortrijk|Lancaster|Manchester|Parkroyal|Welikade (:l,v:1,7)	Give
NCTC5778	LS483463.1	Give	Give	Give|Parkroyal (E1:l,v:1,7)	Give
ABBSB1020-2	LAPA01	Hadar	Hadar	Hadar|Istanbul (C2-C3:z10:e,n,x)	Hadar
ABBSB1121-1	LAPE01	Hadar	Hadar	Hadar|Istanbul (C2-C3:z10:e,n,x)	Hadar
12-2388	CP038595.1	Hadar	Hadar	Hadar|Istanbul (C2-C3:z10:e,n,x)	Hadar
SL476	CP001120.1	Heidelberg	Heidelberg	Heidelberg (B:r:1,2)	Heidelberg
B182	CP003416.1	Heidelberg	Heidelberg	Heidelberg (B:r:1,2)	Heidelberg
CFSAN002069	CP005390.2	Heidelberg	Heidelberg	Heidelberg (B:r:1,2)	Heidelberg
41578	CP004086.1	Heidelberg	Heidelberg	Heidelberg (B:r:1,2)	Heidelberg
SARA35	CP019176.1	Heidelberg	Heidelberg	Heidelberg (B:r:1,2)	Heidelberg
CFSAN002064	CP005995.1	Heidelberg	Heidelberg	Heidelberg (B:r:1,2)	Heidelberg
FDAARGOS_54	CP026976.1	Heidelberg	Heidelberg	Heidelberg (B:r:1,2)	Heidelberg
SA02DT10168701	CP012921.1	Heidelberg	Heidelberg	Heidelberg (B:r:1,2)	Heidelberg
12-4374	CP012924.1	Heidelberg	Heidelberg	Heidelberg (B:r:1,2)	Heidelberg
N13-01290	CP012930.1	Heidelberg	Heidelberg	Heidelberg (B:r:1,2)	Heidelberg
SH12-007	CP016504.1	Heidelberg	Heidelberg	Heidelberg (B:r:1,2)	Heidelberg
SH12-003	CP016507.1	Heidelberg	Heidelberg	Heidelberg (B:r:1,2)	Heidelberg
11-004736-1-7	CP016514.1	Heidelberg	Heidelberg	Heidelberg (B:r:1,2)	Heidelberg
CE-R2-11-0435	CP016517.1	Heidelberg	Heidelberg	Heidelberg (B:r:1,2)	Heidelberg
SA01AB09084001	CP016530.1	Heidelberg	Heidelberg	Heidelberg (B:r:1,2)	Heidelberg
SA02DT09004001	CP016521.1	Heidelberg	Heidelberg	Heidelberg (B:r:1,2)	Heidelberg
09-036813-1A	CP016525.1	Heidelberg	Heidelberg	Heidelberg (B:r:1,2)	Heidelberg
A3EZ223	CP016563.1	Heidelberg	Heidelberg	Heidelberg (B:r:1,2)	Heidelberg
AMR588-04-00435	CP016573.1	Heidelberg	Heidelberg	Heidelberg (B:r:1,2)	Heidelberg
SH13-006	CP016579.1	Heidelberg	Heidelberg	Heidelberg (B:r:1,2)	Heidelberg
A3ES40	CP016561.1	Heidelberg	Heidelberg	Heidelberg (B:r:1,2)	Heidelberg
AMR588-04-00320	CP016569.1	Heidelberg	Heidelberg	Heidelberg (B:r:1,2)	Heidelberg
AMR588-04-00318	CP016565.1	Heidelberg	Heidelberg	Heidelberg (B:r:1,2)	Heidelberg
AMR588-04-00437	CP016576.1	Heidelberg	Heidelberg	Heidelberg (B:r:1,2)	Heidelberg
SH13-004	CP016586.1	Heidelberg	Heidelberg	Heidelberg (B:r:1,2)	Heidelberg
5	CP031359.1	Heidelberg	Heidelberg	Heidelberg (B:r:1,2)	Heidelberg
CFSAN067218	CP028311.1	Heidelberg	Heidelberg	Heidelberg (B:r:1,2)	Heidelberg
SL-312	CP043214.1	Heidelberg	Heidelberg	Heidelberg (B:r:1,2)	Heidelberg
41578	CP045762.1	Heidelberg	Heidelberg	Heidelberg (B:r:1,2)	Heidelberg
USDA15WA-1	CP040686.1	I 4,[5],12:i:-	I 4,[5],12:i:-	I 4,[5],12:i:- (B:i:-)	I 4,[5],12:i:-
PNCS014875	CP037882.1	I 4,[5],12:i:-	I 4,[5],12:i:-	I 4,[5],12:i:- (B:i:-)	I 4,[5],12:i:-
PNCS009991	CP037881.1	I 4,[5],12:i:-	I 4,[5],12:i:-	I 4,[5],12:i:- (B:i:-)	I 4,[5],12:i:-
A65HEB1	QBFS01	I 4,[5],12:i:-	I 4,[5],12:i:-	I 4,[5],12:i:- (B:i:-)	I 4,[5],12:i:-
B51HEB1.2	QBFV01	I 4,[5],12:i:-	I 4,[5],12:i:-	I 4,[5],12:i:- (B:i:-)	I 4,[5],12:i:-
B19CEB2.1	QBFU01	I 4,[5],12:i:-	I 4,[5],12:i:-	I 4,[5],12:i:- (B:i:-)	I 4,[5],12:i:-
B68HEB2.1	QBFW01	I 4,[5],12:i:-	I 4,[5],12:i:-	I 4,[5],12:i:- (B:i:-)	I 4,[5],12:i:-
B9HEB1.1	QBFT01	I 4,[5],12:i:-	I 4,[5],12:i:-	I 4,[5],12:i:- (B:i:-)	I 4,[5],12:i:-
B87HEB1.1	QBFY01	I 4,[5],12:i:-	I 4,[5],12:i:-	I 4,[5],12:i:- (B:i:-)	I 4,[5],12:i:-
C6C1	QBFZ01	I 4,[5],12:i:-	I 4,[5],12:i:-	I 4,[5],12:i:- (B:i:-)	I 4,[5],12:i:-
B70HEB1.1	QBFX01	I 4,[5],12:i:-	I 4,[5],12:i:-	I 4,[5],12:i:- (B:i:-)	I 4,[5],12:i:-
C12C1	QBGA01	I 4,[5],12:i:-	I 4,[5],12:i:-	I 4,[5],12:i:- (B:i:-)	I 4,[5],12:i:-
C55H1	QBGB01	I 4,[5],12:i:-	I 4,[5],12:i:-	I 4,[5],12:i:- (B:i:-)	I 4,[5],12:i:-
E58H1	QBGF01	I 4,[5],12:i:-	I 4,[5],12:i:-	I 4,[5],12:i:- (B:i:-)	I 4,[5],12:i:-
E55H1	QBGE01	I 4,[5],12:i:-	I 4,[5],12:i:-	I 4,[5],12:i:- (B:i:-)	I 4,[5],12:i:-
E51C1	QBGC01	I 4,[5],12:i:-	I 4,[5],12:i:-	I 4,[5],12:i:- (B:i:-)	I 4,[5],12:i:-
E53H1	QBGD01	I 4,[5],12:i:-	I 4,[5],12:i:-	I 4,[5],12:i:- (B:i:-)	I 4,[5],12:i:-
E61C1	QBGG01	I 4,[5],12:i:-	I 4,[5],12:i:-	I 4,[5],12:i:- (B:i:-)	I 4,[5],12:i:-
E62H2	QBGH01	I 4,[5],12:i:-	I 4,[5],12:i:-	I 4,[5],12:i:- (B:i:-)	I 4,[5],12:i:-
E64C1	QBGI01	I 4,[5],12:i:-	I 4,[5],12:i:-	I 4,[5],12:i:- (B:i:-)	I 4,[5],12:i:-
E68C1	QBGL01	I 4,[5],12:i:-	I 4,[5],12:i:-	I 4,[5],12:i:- (B:i:-)	I 4,[5],12:i:-
E65H1	QBGJ01	I 4,[5],12:i:-	I 4,[5],12:i:-	I 4,[5],12:i:- (B:i:-)	I 4,[5],12:i:-
E67H1	QBGK01	I 4,[5],12:i:-	I 4,[5],12:i:-	I 4,[5],12:i:- (B:i:-)	I 4,[5],12:i:-
E68C3	QBGN01	I 4,[5],12:i:-	I 4,[5],12:i:-	I 4,[5],12:i:- (B:i:-)	I 4,[5],12:i:-
E68C2	QBGM01	I 4,[5],12:i:-	I 4,[5],12:i:-	I 4,[5],12:i:- (B:i:-)	I 4,[5],12:i:-
E72H1	QBGQ01	I 4,[5],12:i:-	I 4,[5],12:i:-	I 4,[5],12:i:- (B:i:-)	I 4,[5],12:i:-
E69C1	QBGO01	I 4,[5],12:i:-	I 4,[5],12:i:-	I 4,[5],12:i:- (B:i:-)	I 4,[5],12:i:-
E72C1	QBGP01	I 4,[5],12:i:-	I 4,[5],12:i:-	I 4,[5],12:i:- (B:i:-)	I 4,[5],12:i:-
E74C1	QBGR01	I 4,[5],12:i:-	I 4,[5],12:i:-	I 4,[5],12:i:- (B:i:-)	I 4,[5],12:i:-
E83C1	QBGS01	I 4,[5],12:i:-	I 4,[5],12:i:-	I 4,[5],12:i:- (B:i:-)	I 4,[5],12:i:-
E93C1	QBGU01	I 4,[5],12:i:-	I 4,[5],12:i:-	I 4,[5],12:i:- (B:i:-)	I 4,[5],12:i:-
E97C1	QBGV01	I 4,[5],12:i:-	I 4,[5],12:i:-	I 4,[5],12:i:- (B:i:-)	I 4,[5],12:i:-
F62C1	QBGW01	I 4,[5],12:i:-	I 4,[5],12:i:-	I 4,[5],12:i:- (B:i:-)	I 4,[5],12:i:-
F63H1	QBGX01	I 4,[5],12:i:-	I 4,[5],12:i:-	I 4,[5],12:i:- (B:i:-)	I 4,[5],12:i:-
F63H2	QBGY01	I 4,[5],12:i:-	I 4,[5],12:i:-	I 4,[5],12:i:- (B:i:-)	I 4,[5],12:i:-
F63H3	QBGZ01	I 4,[5],12:i:-	I 4,[5],12:i:-	I 4,[5],12:i:- (B:i:-)	I 4,[5],12:i:-
F64H1	QBHA01	I 4,[5],12:i:-	I 4,[5],12:i:-	I 4,[5],12:i:- (B:i:-)	I 4,[5],12:i:-
F64H2	QBHB01	I 4,[5],12:i:-	I 4,[5],12:i:-	I 4,[5],12:i:- (B:i:-)	I 4,[5],12:i:-
F64H3	QBHC01	I 4,[5],12:i:-	I 4,[5],12:i:-	I 4,[5],12:i:- (B:i:-)	I 4,[5],12:i:-
F65H2	QBHE01	I 4,[5],12:i:-	I 4,[5],12:i:-	I 4,[5],12:i:- (B:i:-)	I 4,[5],12:i:-
F65H1	QBHD01	I 4,[5],12:i:-	I 4,[5],12:i:-	I 4,[5],12:i:- (B:i:-)	I 4,[5],12:i:-
F65H3	QBHF01	I 4,[5],12:i:-	I 4,[5],12:i:-	I 4,[5],12:i:- (B:i:-)	I 4,[5],12:i:-
F70H1	QBHG01	I 4,[5],12:i:-	I 4,[5],12:i:-	I 4,[5],12:i:- (B:i:-)	I 4,[5],12:i:-
F70H2	QBHH01	I 4,[5],12:i:-	I 4,[5],12:i:-	I 4,[5],12:i:- (B:i:-)	I 4,[5],12:i:-
F70H3	QBHI01	I 4,[5],12:i:-	I 4,[5],12:i:-	I 4,[5],12:i:- (B:i:-)	I 4,[5],12:i:-
F72H1	QBHJ01	I 4,[5],12:i:-	I 4,[5],12:i:-	I 4,[5],12:i:- (B:i:-)	I 4,[5],12:i:-
F72H3	QBHL01	I 4,[5],12:i:-	I 4,[5],12:i:-	I 4,[5],12:i:- (B:i:-)	I 4,[5],12:i:-
F72H2	QBHK01	I 4,[5],12:i:-	I 4,[5],12:i:-	I 4,[5],12:i:- (B:i:-)	I 4,[5],12:i:-
F73C1	QBHM01	I 4,[5],12:i:-	I 4,[5],12:i:-	I 4,[5],12:i:- (B:i:-)	I 4,[5],12:i:-
FSIS1502169	CP016406.1	Infantis	Infantis	Infantis|Senegal (C1:r:1,5)	Infantis
FSIS1502916	CP016408.1	Infantis	Infantis	Infantis|Senegal (C1:r:1,5)	Infantis
N55391	CP016410.1	Infantis	Infantis	Infantis|Senegal (C1:r:1,5)	Infantis
CVM44454	CP016412.1	Infantis	Infantis	Infantis|Senegal (C1:r:1,5)	Infantis
FARPER-219	CP038507.1	Infantis	Infantis	Infantis|Senegal (C1:r:1,5)	Infantis
119944	CP047881.1	Infantis	Infantis	Infantis|Senegal (C1:r:1,5)	Infantis
CFSAN001992	CP004027.1	Javiana	Javiana	Itami|Javiana (D1:l,z28:1,5)	Javiana
FARPER-220	CP038233.1	Javiana	Javiana	Itami|Javiana (D1:l,z28:1,5)	Javiana
ATCC BAA-1593	AHUW01	Javiana	Javiana	Itami|Javiana (D1:l,z28:1,5)	Javiana
PRS_2010_0720	AOZB01	Javiana	Javiana	Itami|Javiana (D1:l,z28:1,5)	Javiana
CVM N42337	JYZM01	Javiana	Javiana	Itami|Javiana (D1:l,z28:1,5)	Javiana
CFSAN000905	MAIX01	Javiana	Javiana	Itami|Javiana (D1:l,z28:1,5)	Javiana
FLDOH-11	MKLX01	Javiana	Javiana	Itami|Javiana (D1:l,z28:1,5)	Javiana
FLUFL-578	MKMA01	Javiana	Javiana	Itami|Javiana (D1:l,z28:1,5)	Javiana
FLUFL-572	MKLY01	Javiana	Javiana	Itami|Javiana (D1:l,z28:1,5)	Javiana
FLUFL-774	MKLZ01	Javiana	Javiana	Itami|Javiana (D1:l,z28:1,5)	Javiana
CFSAN051012	QBII01	Javiana	Javiana	Itami|Javiana (D1:l,z28:1,5)	Javiana
255	QDKW01	Javiana	Javiana	Itami|Javiana (D1:l,z28:1,5)	Javiana
218	QDMH01	Javiana	Javiana	Itami|Javiana (D1:l,z28:1,5)	Javiana
210	QDMP01	Javiana	Javiana	Itami|Javiana (D1:l,z28:1,5)	Javiana
194	QDNF01	Javiana	Javiana	Itami|Javiana (D1:l,z28:1,5)	Javiana
191	QDNI01	Javiana	Javiana	Itami|Javiana (D1:l,z28:1,5)	Javiana
33	QDTH01	Javiana	Javiana	Itami|Javiana (D1:l,z28:1,5)	Javiana
34	QDTG01	Javiana	Javiana	Itami|Javiana (D1:l,z28:1,5)	Javiana
31	QDTJ01	Javiana	Javiana	Itami|Javiana (D1:l,z28:1,5)	Javiana
7	QDUH01	Javiana	Javiana	Itami|Javiana (D1:l,z28:1,5)	Javiana
171	QDOC01	Javiana	Javiana	Itami|Javiana (D1:l,z28:1,5)	Javiana
89	QDRD01	Javiana	Javiana	Itami|Javiana (D1:l,z28:1,5)	Javiana
80	QDRM01	Javiana	Javiana	Itami|Javiana (D1:l,z28:1,5)	Javiana
81	QDRL01	Javiana	Javiana	Itami|Javiana (D1:l,z28:1,5)	Javiana
41	QDSZ01	Javiana	Javiana	Itami|Javiana (D1:l,z28:1,5)	Javiana
PSU-2363	AAQPZJ01	Javiana	Javiana	Itami|Javiana (D1:l,z28:1,5)	Javiana
CFSAN039534	MEKD01	Kedougou	Kedougou	Kedougou (G:i:l,w)	Kedougou
787508	AAQNOS01	Kedougou	Kedougou	Kedougou (G:i:l,w)	Kedougou
PU131	CP026327.1	Kentucky	Kentucky	Kentucky (C2-C3:i:z6)	Kentucky
161365	CP043664.1	Kentucky	Kentucky	Kentucky (C2-C3:i:z6)	Kentucky
162835	CP043667.1	Kentucky	Kentucky	Kentucky (C2-C3:i:z6)	Kentucky
850284	AAOCLW01	Kottbus	Kottbus	Ferruch|Kottbus (C2-C3:e,h:1,5)	Kottbus
841904	AAPRIT01	Kottbus	Kottbus	Ferruch|Kottbus (C2-C3:e,h:1,5)	Kottbus
315687	AAQPOH01	Kottbus	Kottbus	Ferruch|Kottbus (C2-C3:e,h:1,5)	Kottbus
CVM N45400	LHGE01	Litchfield	Litchfield	Litchfield|Pakistan (C2-C3:l,v:1,2)	Litchfield
CVM N46829	LHIG01	Litchfield	Litchfield	Litchfield|Pakistan (C2-C3:l,v:1,2)	Litchfield
CVM N46836	LHIM01	Litchfield	Litchfield	Litchfield|Pakistan (C2-C3:l,v:1,2)	Litchfield
CVM N46837	LHIN01	Litchfield	Litchfield	Litchfield|Pakistan (C2-C3:l,v:1,2)	Litchfield
CVM N29367	JYUE01	Litchfield	Litchfield	Litchfield|Pakistan (C2-C3:l,v:1,2)	Litchfield
BCW_2869	MXWT01	Livingstone	Livingstone	Livingstone (C1:d:l,w)	Livingstone
FDA436926	RSIG01	Livingstone	Livingstone	Livingstone (C1:d:l,w)	Livingstone
291733	AAABIM01	Livingstone	Livingstone	Livingstone (C1:d:l,w)	Livingstone
760252	AAFKNU01	Livingstone	Livingstone	Livingstone (C1:d:l,w)	Livingstone
FDA586004	AAPYWH01	Livingstone	Livingstone	Livingstone (C1:d:l,w)	Livingstone
CFSAN001081	APAI01	London	-:e,n,x,z15:1,6	(:e,n,x,z15:1,6)	London
CVM N38882	JYXN01	London	London	London (E1:l,v:1,6)	London
111113	CBKW02	Manhattan	Manhattan	Manhattan|Yovokome (C2-C3:d:1,5)	Manhattan
CFSAN001078	APAL01	Manhattan	Manhattan	Manhattan|Yovokome (C2-C3:d:1,5)	Manhattan
SA20034532	LHTB01	Manhattan	Manhattan	Manhattan|Yovokome (C2-C3:d:1,5)	Manhattan
SA20084699	CP022497.1	Manhattan	Manhattan	Manhattan|Yovokome (C2-C3:d:1,5)	Manhattan
213	QDMM01	Manhattan	Manhattan	Manhattan|Yovokome (C2-C3:d:1,5)	Manhattan
SA20026234	CP022489.1	Mbandaka	Mbandaka	Mbandaka (C1:z10:e,n,z15)	Mbandaka
CFSAN076213	CP033343.1	Mbandaka	Mbandaka	Mbandaka (C1:z10:e,n,z15)	Mbandaka
47	AOYN01	Meleagridis	Meleagridis	Calabar|Meleagridis (E4:e,h:l,w)	Meleagridis
73	QDRT01	Meleagridis	Meleagridis	Calabar|Meleagridis (E4:e,h:l,w)	Meleagridis
67	QDRZ01	Meleagridis	Meleagridis	Calabar|Meleagridis (E1:e,h:l,w)	Meleagridis
682243	AAIODY01	Menston	Menston	Menston (C1:g,[s],t:-)	Rissen
671459	AAKMQU01	Menston	Menston	Menston (C1:g,[s],t:-)	Rissen
868403	AAPVQF01	Menston	Menston	Menston (C1:g,[s],t:-)	Rissen
NCTC7836	LS483490.1	Menston	Menston	Menston (C1:g,[s],t:-)	Cubana
ATCC 49284	CP019184.1	Minnesota	Minnesota	Minnesota (L:b:e,n,x)	Minnesota
SAL65505	LXWM01	Minnesota	Minnesota	Minnesota (L:b:e,n,x)	Minnesota
CFSAN017963	CP017720.1	Minnesota	Minnesota	Minnesota (L:b:e,n,x)	Minnesota
A4-633	AFCR01	Mississippi	Mississippi	Ibadan|Mississippi (G:b:1,5)	Mississippi
25	QDTP01	Mississippi	Mississippi	Ibadan|Mississippi (G:b:1,5)	Mississippi
SAL-19-VL-SD-NC-0011	AAQOAA01	Mississippi	Mississippi	Aschersleben|Butantan|Cheltenham|Dahra|Edinburg|Fluntern|Frintrop|Gnesta|Ibadan|Karaya|Korbol|Kuntair|Leeuwarden|Limete|Mississippi|Moero|Molesey|Nagoya|Riogrande|Riverside|Wa (:b:1,5)	Mississippi
507440-20	CP007530.1	Montevideo	Montevideo	Montevideo|Othmarschen|Plumaugat (C1:g,m,[p],s:-)	Montevideo
CDC 2012K-1544	CP017977.1	Montevideo	Montevideo	Montevideo|Othmarschen|Plumaugat (C1:g,m,[p],s:-)	Montevideo
CDC 2010K-0257	CP020912.1	Montevideo	Montevideo	Montevideo|Othmarschen|Plumaugat (C1:g,m,[p],s:-)	Montevideo
531954	CP029035.1	Montevideo	Montevideo	Montevideo|Othmarschen|Plumaugat (C1:g,m,[p],s:-)	Montevideo
CFSAN051296	CP029336.1	Montevideo	Montevideo	Montevideo|Othmarschen|Plumaugat (C1:g,m,[p],s:-)	Montevideo
LG24	CP045056.1	Muenchen	Muenchen	Muenchen|Virginia (C2-C3:d:1,2)	Muenchen
LG25	CP045059.1	Muenchen	Muenchen	Muenchen|Virginia (C2-C3:d:1,2)	Muenchen
LG26	CP045063.1	Muenchen	Muenchen	Muenchen|Virginia (C2-C3:d:1,2)	Muenchen
CFSAN001301	CP019201.1	Muenster	Muenster	Muenster|Vilvoorde (E1:e,h:1,5)	Muenster
315	CP019198.1	Muenster	Muenster	Muenster|Vilvoorde (E1:e,h:1,5)	Muenster
261358	AAAATD01	Newington	Anatum	Anatum|Hayindogo (E1:e,h:1,6)	Anatum
95006	AAOLER01	Newington	Anatum	Anatum|Hayindogo (E1:e,h:1,6)	Anatum
CVM 19593	AHUD01	Newport	Newport	Newport (C2-C3:e,h:1,2)	Newport
CFSAN024607	AAFVHE01	Newport	Newport	Newport (C2-C3:e,h:1,2)	Newport
CFSAN024599	AAIYEZ01	Newport	Newport	Newport (C2-C3:e,h:1,2)	Newport
CFSAN024608	AAJQMK01	Newport	Newport	Newport (C2-C3:e,h:1,2)	Newport
CFSAN024592	AAJQMR01	Newport	Newport	Newport (C2-C3:e,h:1,2)	Newport
CFSAN024598	AAJQMO01	Newport	Newport	Newport (C2-C3:e,h:1,2)	Newport
PNUSAS010416	AAKRHP01	Newport	Newport	Newport (C2-C3:e,h:1,2)	Newport
PNUSAS041300	AAKRWL01	Newport	Newport	Newport (C2-C3:e,h:1,2)	Newport
FDA193339	AAKZQH01	Newport	Newport	Newport (C2-C3:e,h:1,2)	Newport
FDA419648 1-1	AALGZG01	Newport	Newport	Newport (C2-C3:e,h:1,2)	Newport
PNUSAS010134	AAMFBW01	Newport	Newport	Newport (C2-C3:e,h:1,2)	Newport
PNUSAS014658	AAMKWU01	Newport	Newport	Newport (C2-C3:e,h:1,2)	Newport
2015AM-1828	AAMLDA01	Newport	Newport	Newport (C2-C3:e,h:1,2)	Newport
CFSAN001079	APAK01	Ohio	Ohio	Ohio (C1:b:l,w)	Ohio
CVM N44711	LHFR01	Ohio	Ohio	Ohio (C1:b:l,w)	Ohio
CVM N29382	JYUJ01	Ohio	Ohio	Ohio (C1:b:l,w)	Ohio
SA20120345	CP030024.1	Ohio	Ohio	Ohio (C1:b:l,w)	Ohio
CFSAN001285	CP019197.1	Oranienburg	Oranienburg	Haelsingborg|Moers|Oranienburg|Othmarschen (C1:m,t:-)	Oranienburg
CFSAN076211	CP033344.1	Oranienburg	Oranienburg	Haelsingborg|Moers|Oranienburg|Othmarschen (C1:m,t:-)	Oranienburg
ATCC 7378	CP012346.1	Panama	Panama	Houston|India|Koessen|Panama (D1:l,v:1,5)	Panama
SA20030878	LHTD01	Panama	Panama	Houston|India|Koessen|Panama (D1:l,v:1,5)	Panama
NCTC13172	UGYA01	Panama	Panama	Houston|India|Koessen|Panama (D1:l,v:1,5)	Panama
ATCC 19940	AOYD01	Paratyphi B	Paratyphi B	Paratyphi B|Paratyphi B var. Java (B:b:1,2)	Paratyphi B
ATCC 10719	AOYF01	Paratyphi B	Paratyphi B	Paratyphi B|Paratyphi B var. Java (B:b:1,2)	Paratyphi B
SARA61	AYDQ01	Paratyphi B	Agona	Agona|Budapest|Derby (B:f,g,s:-)	Agona
2015K-0961	PDBD01	Poona	Poona	Farmsen|Poona (G:z:1,6)	Poona
PTVS026	PDBL01	Poona	Poona	Farmsen|Poona (G:z:1,6)	Poona
CVM N45396	LHGA01	Reading	Reading	Reading (B:e,h:1,5)	Reading
CVM N46858	LHJD01	Reading	Reading	Reading (B:e,h:1,5)	Reading
CVM N48684	LHKG01	Reading	Reading	Reading (B:e,h:1,5)	Reading
CVM N51247	LHML01	Reading	Reading	Reading (B:e,h:1,5)	Reading
CVM N29378	JYUH01	Reading	Reading	Reading (B:e,h:1,5)	Reading
CVM N40375	JYYJ01	Reading	Reading	Reading (B:e,h:1,5)	Reading
CVM N43241	JZAK01	Reading	Reading	Reading (B:e,h:1,5)	Reading
150	AHUI01	Rissen	Rissen	Rissen (C1:f,g:-)	Rissen
GJ0703-2	CP043509.1	Rissen	Rissen	Rissen (C1:f,g:-)	Rissen
SA20031783	CP022491.1	Saintpaul	Saintpaul	Saintpaul (B:e,h:1,2)	Saintpaul
SGB23	CP023166.1	Saintpaul	Saintpaul	Saintpaul (B:e,h:1,2)	Saintpaul
12888	CP045447.1	Schwarzengrund	Schwarzengrund	Schwarzengrund (B:d:1,7)	Schwarzengrund
9355	CP045444.1	Schwarzengrund	Schwarzengrund	Schwarzengrund (B:d:1,7)	Schwarzengrund
NCTC10384	LN868943.1	Senftenberg	Senftenberg	Senftenberg (E4:g,[s],t:-)	Senftenberg
361154004	CP029036.1	Senftenberg	Senftenberg	Senftenberg (E4:g,[s],t:-)	Senftenberg
AR_0127	CP032194.1	Senftenberg	Senftenberg	Senftenberg (E4:g,[s],t:-)	Senftenberg
SA20061017	CP038591.1	Senftenberg	Senftenberg	Senftenberg (E4:g,[s],t:-)	Senftenberg
SA20130280	CP038593.1	Senftenberg	Senftenberg	Senftenberg (E4:g,[s],t:-)	Senftenberg
11-5006	CP038601.1	Senftenberg	Senftenberg	Senftenberg (E1:g,[s],t:-)	Senftenberg
BCW_2852	MXXJ01	Singapore	Singapore	Kisarawe|Singapore (C1:k:e,n,x)	Singapore
BCW_2780	MXZN01	Singapore	Singapore	Kisarawe|Singapore (C1:k:e,n,x)	Singapore
VA-WGS-00353	NMON01	Singapore	Singapore	Kisarawe|Singapore (C1:k:e,n,x)	Singapore
sg_wt8	CP036167.1	Stanley	Stanley	Stanley (B:d:1,2)	Stanley
NCTC5716	LS483434.1	Stanley	Stanley	Stanley (B:d:1,2)	Stanley
UPM 517	CAAHDM01	Stanley	Stanley	Stanley (B:d:1,2)	Stanley
TXSC_TXSC08-19	CP007505.1	Tennessee	Tennessee	Tennessee (C1:z29:-)	Tennessee
CFSAN001387	CP014994.1	Tennessee	Tennessee	Tennessee (C1:z29:-)	Tennessee
PIR00537	CP025217.1	Tennessee	Tennessee	Tennessee (C1:z29:-)	Tennessee
CFSAN076210	CP033345.1	Tennessee	Tennessee	Tennessee (C1:z29:-)	Tennessee
RM6836	CP006717.1	Thompson	Thompson	Abaetetuba|Thompson (C1:k:1,5)	Thompson
ATCC 8391	CP011396.1	Thompson	Thompson	Abaetetuba|Thompson (C1:k:1,5)	Thompson
RM1984	CP012513.1	Thompson	Thompson	Abaetetuba|Thompson (C1:k:1,5)	Thompson
RM1986	CP012514.1	Thompson	Thompson	Abaetetuba|Thompson (C1:k:1,5)	Thompson
CFSAN000738	CP019196.1	Thompson	Thompson	Abaetetuba|Thompson (C1:k:1,5)	Thompson
HFCDC-SM-846	CP028729.1	Thompson	Thompson	Abaetetuba|Thompson (C1:k:1,5)	Thompson
SH11G0791	CP041171.1	Thompson	Thompson	Abaetetuba|Thompson (C1:k:1,5)	Thompson
NCTC5740	LS483419.1	Thompson	Thompson	Abaetetuba|Thompson (C1:k:1,5)	Thompson
NCTC8496	LS483493.1	Thompson	Thompson	Abaetetuba|Thompson (C1:k:1,5)	Thompson
Ty2	AE014613.1	Typhi	Typhi	Typhi (D1:d:-)	Typhi
CT18	AL513382.1	Typhi	Typhi	Typhi (D1:d:-)	Typhi
P-stx-12	CP003278.1	Typhi	Typhi	Typhi (D1:d:-)	Typhi
Ty21a	CP002099.1	Typhi	Typhi	Typhi (D1:d:-)	Typhi
PM016/13	CP012091.1	Typhi	Typhi	Typhi (D1:d:-)	Typhi
B/SF/13/03/195	CP012151.1	Typhi	Typhi	Typhi (D1:d:-)	Typhi
Ty21a	CP023975.1	Typhi	Typhi	Typhi (D1:d:-)	Typhi
311189_221186	CP029923.1	Typhi	Typhi	Typhi (D1:d:-)	Typhi
311189_220186	CP029886.1	Typhi	Typhi	Typhi (D1:d:-)	Typhi
311189_219186	CP029911.1	Typhi	Typhi	Typhi (D1:d:-)	Typhi
311189_217103	CP029927.1	Typhi	Typhi	Typhi (D1:d:-)	Typhi
311189_216103	CP029928.1	Typhi	Typhi	Typhi (D1:d:-)	Typhi
311189_215186	CP029930.1	Typhi	Typhi	Typhi (D1:d:-)	Typhi
311189_214186	CP029933.1	Typhi	Typhi	Typhi (D1:d:-)	Typhi
311189_213186	CP029936.1	Typhi	Typhi	Typhi (D1:d:-)	Typhi
311189_212186	CP029944.1	Typhi	Typhi	Typhi (D1:d:-)	Typhi
311189_211186	CP029945.1	Typhi	Typhi	Typhi (D1:d:-)	Typhi
311189_210186	CP029946.1	Typhi	Typhi	Typhi (D1:d:-)	Typhi
311189_208186	CP029949.1	Typhi	Typhi	Typhi (D1:d:-)	Typhi
311189_208103	CP029932.1	Typhi	Typhi	Typhi (D1:d:-)	Typhi
311189_207186	CP029938.1	Typhi	Typhi	Typhi (D1:d:-)	Typhi
311189_206186	CP029940.1	Typhi	Typhi	Typhi (D1:d:-)	Typhi
311189_205186	CP029950.1	Typhi	Typhi	Typhi (D1:d:-)	Typhi
311189_204186	CP029954.1	Typhi	Typhi	Typhi (D1:d:-)	Typhi
311189_202186	CP029956.1	Typhi	Typhi	Typhi (D1:d:-)	Typhi
343077_260153	CP029861.1	Typhi	Typhi	Typhi (D1:d:-)	Typhi
343077_255118	CP029907.1	Typhi	Typhi	Typhi (D1:d:-)	Typhi
343077_228157	CP029864.1	Typhi	Typhi	Typhi (D1:d:-)	Typhi
343077_228140	CP029866.1	Typhi	Typhi	Typhi (D1:d:-)	Typhi
343077_215174	CP029868.1	Typhi	Typhi	Typhi (D1:d:-)	Typhi
343077_214162	CP029862.1	Typhi	Typhi	Typhi (D1:d:-)	Typhi
343077_214135	CP029872.1	Typhi	Typhi	Typhi (D1:d:-)	Typhi
343077_213147	CP029897.1	Typhi	Typhi	Typhi (D1:d:-)	Typhi
343077_212159	CP029870.1	Typhi	Typhi	Typhi (D1:d:-)	Typhi
343077_212138	CP029919.1	Typhi	Typhi	Typhi (D1:d:-)	Typhi
343077_211171	CP029873.1	Typhi	Typhi	Typhi (D1:d:-)	Typhi
343076_294172	CP029888.1	Typhi	Typhi	Typhi (D1:d:-)	Typhi
343076_269157	CP029881.1	Typhi	Typhi	Typhi (D1:d:-)	Typhi
343076_253155	CP029890.1	Typhi	Typhi	Typhi (D1:d:-)	Typhi
343076_252143	CP029892.1	Typhi	Typhi	Typhi (D1:d:-)	Typhi
343076_249107	CP029913.1	Typhi	Typhi	Typhi (D1:d:-)	Typhi
343076_248190	CP029882.1	Typhi	Typhi	Typhi (D1:d:-)	Typhi
343076_241106	CP029899.1	Typhi	Typhi	Typhi (D1:d:-)	Typhi
343076_232188	CP029900.1	Typhi	Typhi	Typhi (D1:d:-)	Typhi
343076_227128	CP029875.1	Typhi	Typhi	Typhi (D1:d:-)	Typhi
343076_217103	CP029914.1	Typhi	Typhi	Typhi (D1:d:-)	Typhi
343076_202113	CP029915.1	Typhi	Typhi	Typhi (D1:d:-)	Typhi
311189_291186	CP029894.1	Typhi	Typhi	Typhi (D1:d:-)	Typhi
311189_282186	CP029920.1	Typhi	Typhi	Typhi (D1:d:-)	Typhi
311189_269186	CP029922.1	Typhi	Typhi	Typhi (D1:d:-)	Typhi
311189_268186	CP029883.1	Typhi	Typhi	Typhi (D1:d:-)	Typhi
311189_268103	CP029902.1	Typhi	Typhi	Typhi (D1:d:-)	Typhi
311189_256186	CP029917.1	Typhi	Typhi	Typhi (D1:d:-)	Typhi
311189_255186	CP029885.1	Typhi	Typhi	Typhi (D1:d:-)	Typhi
311189_252186	CP029896.1	Typhi	Typhi	Typhi (D1:d:-)	Typhi
311189_232103	CP029918.1	Typhi	Typhi	Typhi (D1:d:-)	Typhi
311189_231186	CP029904.1	Typhi	Typhi	Typhi (D1:d:-)	Typhi
311189_224186	CP029878.1	Typhi	Typhi	Typhi (D1:d:-)	Typhi
311189_223186	CP029880.1	Typhi	Typhi	Typhi (D1:d:-)	Typhi
311189_222186	CP029909.1	Typhi	Typhi	Typhi (D1:d:-)	Typhi
343078_273110	CP029846.1	Typhi	Typhi	Typhi (D1:d:-)	Typhi
LT2	AE006468.2	Typhimurium	Typhimurium	Typhimurium (B:i:1,2)	Typhimurium
14028S	CP001363.1	Typhimurium	Typhimurium	Typhimurium (B:i:1,2)	Typhimurium
ST4/74	CP002487.1	Typhimurium	Typhimurium	Typhimurium (B:i:1,2)	Typhimurium
SL1344	FQ312003.1	Typhimurium	Typhimurium	Typhimurium (B:i:1,2)	Typhimurium
UK-1	CP002614.1	Typhimurium	Typhimurium	Typhimurium (B:i:1,2)	Typhimurium
798	CP003386.1	Typhimurium	Typhimurium	Typhimurium (B:i:1,2)	Typhimurium
T000240	AP011957.1	Typhimurium	Typhimurium	Typhimurium (B:i:1,2)	Typhimurium
U288	CP003836.1	Typhimurium	Typhimurium	Typhimurium (B:i:1,2)	Typhimurium
SARA13	CP017728.1	Typhimurium	Typhimurium	Typhimurium (B:i:1,2)	Typhimurium
DT2	HG326213.1	Typhimurium	Typhimurium	Typhimurium (B:i:1,2)	Typhimurium
DT104	HF937208.1	Typhimurium	Typhimurium	Typhimurium (B:i:1,2)	Typhimurium
138736	CP007581.1	Typhimurium	Typhimurium	Typhimurium (B:i:1,2)	Typhimurium
VNP20009	CP007804.2	Typhimurium	Typhimurium	Typhimurium (B:i:1,2)	Typhimurium
YU15	CP014358.1	Typhimurium	Typhimurium	Typhimurium (B:i:1,2)	Typhimurium
SO2	CP014356.1	Typhimurium	Typhimurium	Typhimurium (B:i:1,2)	Typhimurium
SO3	CP014536.1	Typhimurium	Typhimurium	Typhimurium (B:i:1,2)	Typhimurium
CDC 2011K-1702	CP014967.1	Typhimurium	Typhimurium	Typhimurium (B:i:1,2)	Typhimurium
USDA-ARS-USMARC-1808	CP014969.1	Typhimurium	Typhimurium	Typhimurium (B:i:1,2)	Typhimurium
USDA-ARS-USMARC-1898	CP014971.2	Typhimurium	Typhimurium	Typhimurium (B:i:1,2)	Typhimurium
CDC 2009K-1640	CP014975.1	Typhimurium	Typhimurium	Typhimurium (B:i:1,2)	Typhimurium
CDC H2662	CP014979.2	Typhimurium	Typhimurium	Typhimurium (B:i:1,2)	Typhimurium
NC983	CP015157.1	Typhimurium	Typhimurium	Typhimurium (B:i:1,2)	Typhimurium
ST931R	CP016385.1	Typhimurium	Typhimurium	Typhimurium (B:i:1,2)	Typhimurium
22495	CP017617.1	Typhimurium	Typhimurium	Typhimurium (B:i:1,2)	Typhimurium
FDAARGOS_321	CP022070.2	Typhimurium	Typhimurium	Typhimurium (B:i:1,2)	Typhimurium
TW-Stm6	CP019649.1	Typhimurium	I 4,[5],12:i:-	I 4,[5],12:i:- (B:i:-)	I 4,[5],12:i:-
FORC50	CP019383.1	Typhimurium	Enteritidis	Blegdam|Dublin|Enteritidis|Gueuletapee|Hillingdon|Kiel|Moscow|Naestved|Nitra|Rostock (D1:g,m:-)	Enteritidis
AR_0031	CP026700.1	Typhimurium	Typhimurium	Typhimurium (B:i:1,2)	Typhimurium
FDAARGOS_320	CP027414.1	Typhimurium	Typhimurium	Typhimurium (B:i:1,2)	Typhimurium
FDAARGOS_317	CP027410.1	Typhimurium	Typhimurium	Typhimurium (B:i:1,2)	Typhimurium
CFSAN018746	CP028199.1	Typhimurium	Typhimurium	Typhimurium (B:i:1,2)	Typhimurium
PIR00538	CP025555.1	Typhimurium	Typhimurium	Typhimurium (B:i:1,2)	Typhimurium
ATCC 14028	CP034230.1	Typhimurium	Typhimurium	Typhimurium (B:i:1,2)	Typhimurium
CFSAN067216	CP028318.1	Typhimurium	Typhimurium	Typhimurium (B:i:1,2)	Typhimurium
RSE04	CP034719.1	Typhimurium	Typhimurium	Typhimurium (B:i:1,2)	Typhimurium
PNCS014851	CP038847.1	Typhimurium	Typhimurium	Typhimurium (B:i:1,2)	Typhimurium
PNCS014856	CP039576.1	Typhimurium	Typhimurium	Typhimurium (B:i:1,2)	Typhimurium
PNCS014862	CP039591.1	Typhimurium	Typhimurium	Typhimurium (B:i:1,2)	Typhimurium
PNCS014879	CP040321.1	Typhimurium	Typhimurium	Typhimurium (B:i:1,2)	Typhimurium
SAP17-7699	CP040564.1	Typhimurium	Typhimurium	Typhimurium (B:i:1,2)	Typhimurium
SAP17-8290	CP040568.1	Typhimurium	Typhimurium	Typhimurium (B:i:1,2)	Typhimurium
14028	CP034479.1	Typhimurium	Typhimurium	Typhimurium (B:i:1,2)	Typhimurium
10ST07093	CP029839.1	Typhimurium	Typhimurium	Typhimurium (B:i:1,2)	Typhimurium
01ST04081	CP029840.1	Typhimurium	Typhimurium	Typhimurium (B:i:1,2)	Typhimurium
FORC098	CP030029.1	Typhimurium	Tennessee	Tennessee (C1:z29:-)	Tennessee
AUSMDU00010529	CP045949.1	Typhimurium	Typhimurium	Typhimurium (B:i:1,2)	Typhimurium
RM13672	CP047323.1	Typhimurium	Typhimurium	Typhimurium (B:i:1,2)	Typhimurium
NCCP 16207	CP041976.1	Typhimurium	Typhimurium	Typhimurium (B:i:1,2)	Typhimurium
STMU2UK	LT855376.1	Typhimurium	Typhimurium	Typhimurium (B:i:1,2)	Typhimurium
CVM 35009	CP051315.1	Uganda	Uganda	Stuivenberg|Uganda (E1:l,z13:1,5)	Uganda
CVM 22437	CP051396.1	Uganda	Uganda	Stuivenberg|Uganda (E1:l,z13:1,5)	Uganda
CVM 22436	CP051398.1	Uganda	Uganda	Stuivenberg|Uganda (E1:l,z13:1,5)	Uganda
CVM 20723	CP051425.1	Uganda	Uganda	Stuivenberg|Uganda (E1:l,z13:1,5)	Uganda
671928	AAIJJQ01	Vinohrady	Vinohrady	Vinohrady (M:m,t:-)	Schwarzengrund
MOD1_Sal_885	AAOAET01	Vinohrady	Vinohrady	Vinohrady (M:g,m,t:-)	Albany
SVQ1	AZMP01	Virchow	Virchow	Virchow (C1:r:1,2)	Virchow
NCTR409	NQWM01	Virchow	Virchow	Virchow (C1:r:1,2)	Virchow
FORC_080	CP025094.1	Virchow	Virchow	Virchow (C1:r:1,2)	Virchow
AUSMDU00010533	CP045945.1	Virchow	Virchow	Virchow (C1:r:1,2)	Virchow
2511STDY5712384	LN890522.1	Weltevreden	Weltevreden	Weltevreden (E1:r:z6)	Weltevreden
2511STDY5712385	LN890524.1	Weltevreden	Weltevreden	Weltevreden (E1:r:z6)	Weltevreden
2511STDY5462413	LN890520.1	Weltevreden	Weltevreden	Weltevreden (E1:r:z6)	Weltevreden
1655	CP014996.1	Weltevreden	Weltevreden	Weltevreden (E1:r:z6)	Weltevreden

## Sheet: Table S6
Supplementary Table 6. Specificity results of the real-time PCR assay
Primer name	Detected strains	Ct vaule
Aberdeen	NCCP 10142	16.58
Agona	CCARM 8025	14.91
Albany	NCCP 21031936	16.17
Anatum	FDA 12	13.19
Bareilly	MFDS 1007637	13.91
Berta	KVCC-BA0000581	15.22
Blockley	NCCP 10769	12.74
Braenderup	MFDS 1008393	15.93
Brandenburg	NCCP 12835	13.17
Cerro	NCCP 12215	15.71
Choleraesuis	ATCC 13312	15.44
Corvallis	NCCP 21031928	14.66
Derby	MFDS 1009813	14.9
Dublin	BFR 15	11.49
Elisabethville	NCCP 14030	16.42
Enteritidis	MFDS 1010897	14.88
Gallinarum	ATCC 9120	15.84
Give	NCCP 13696	17.56
Hadar	NCCP 13571	13.92
Heidelberg	FDA 01	16.92
I 4,[5],12:I:-	MFDS 1004858	12.12
Infantis	CCARM 8283	14.04
Javiana	FDA 05	14.91
Kedougou	NCCP 11685	14.19
Kentucky	FDA 35	15.89
Kottbus	NCCP 12234	18.07
Litchfield	FDA 33	12.75
Livingstone	MFDS 1004819	15.77
London	MFDS 1004861	14.91
Manhattan	FDA 25	15.93
Mbandaka	FORC 015	14.91
Meleagridis	FDA 34	14.9
Menston	NCCP 21031933	15.51
Minnesota	MFDS 1008449	15.92
Mississippi	FDA 32	11.72
Montevideo	CCARM 8189	14.93
Muenchen	KCPB 03	15.88
Muenster	FDA 23	14.92
Newington	NCCP 10894	16.83
Newport	FORC 020	12.36
Ohio	MFDS 1008118	13.17
Oranienburg	FDA 27	13.2
Panama	MFDS 1004857	13.98
Paratyphi B	ATCC 10719	15.91
Poona	FDA 22	14.35
Reading	MFDS 1007899	11.86
Rissen	MFDS 1004867	16.71
Saintpaul	CCARM 8581	12.89
Schwarzengrund	MFDS 1006893	14.9
Senftenberg	CCARM 0041	13.17
Singapore	NCCP 12218	16.76
Stanley	MFDS 1004865	13.34
Tennessee	CCARM 8201	12.27
Thompson	CCARM 8530	14.9
Typhi	ATCC 33459	13.719
Typhimurium	ATCC 19585	14.93
Uganda	KVCC-BA0000596	15.73
Vinohrady	NCCP 12217	16.26
Virchow	MFDS 1004870	11.51
Weltevreden	NCCP 12239	14.69

## Sheet: Table S7
Supplementary Table 7. Slope, R2 and efficiency of Salmonella reference strain in the real-time PCR assay.
Serovar	Slope	R2	Efficiency (%)
Aberdeen	-3.559	0.998	90.972
Agona	-3.478	0.999	93.886
Albany	-3.617	0.999	89.005
Anatum	-3.497	0.999	93.171
Bareilly	-3.589	0.998	90.031
Berta	-3.516	0.998	92.496
Blockley	-3.58	0.999	90.256
Braenderup	-3.683	0.997	86.854
Brandenburg	-3.491	0.998	93.412
Cerro	-3.301	0.998	100.872
Choleraesuis	-3.596	0.997	89.715
Corvallis	-3.482	0.996	93.742
Derby	-3.409	0.999	96.502
Dublin	-3.46	0.999	94.562
Elisabethville	-3.541	1	91.591
Enteritidis	-3.395	0.999	97.046
Gallinarum	-3.355	0.999	98.654
Give	-3.594	0.998	89.763
Hadar	-3.19	1	105.807
Heidelberg	-3.396	0.999	96.983
I 4,[5],12:I:-	-3.66	0.997	87.583
Infantis	-3.44	0.999	95.29
Javiana	-3.626	0.999	88.696
Kedougou	-3.428	0.999	95.764
Kentucky	-3.631	0.999	88.551
Kottbus	-3.464	0.998	94.409
Litchfield	-3.387	0.999	97.35
Livingstone	-3.256	0.999	102.844
London	-3.46	0.999	94.551
Manhattan	-3.673	0.998	87.192
Mbandaka	-3.674	0.997	87.153
Meleagridis	-3.554	0.998	91.153
Menston	-3.385	0.997	97.422
Minnesota	-3.594	0.999	89.776
Mississippi	-3.63	0.999	88.574
Montevideo	-3.457	0.999	94.667
Muenchen	-3.425	0.999	95.852
Muenster	-3.459	0.997	94.581
Newington	-3.545	0.998	91.468
Newport	-3.622	0.997	88.839
Ohio	-3.528	0.999	92.057
Oranienberg	-3.512	0.998	92.625
Panama	-3.397	1	96.968
Paratyphi B	-3.501	0.999	93.023
Poona	-3.4	0.999	96.854
Reading	-3.653	0.998	87.826
Rissen	-3.541	1	91.591
Saintpaul	-3.371	0.998	97.976
Schwarzengrund	-3.5	0.999	93.066
Senftenberg	-3.589	0.997	89.942
Singapore	-3.532	0.997	91.933
Stanley	-3.23	0.999	103.989
Tennessee	-3.681	0.997	86.911
Thompson	-3.516	0.999	92.482
Typhi	-3.677	0.999	87.042
Typhimurium	-3.61	0.999	89.241
Uganda	-3.434	1	95.526
Vinohrady	-3.456	0.999	94.709
Virchow	-3.535	0.996	91.813
Weltevreden	-3.646	0.998	88.056

## Sheet: Table S8
Supplementary Table 8. Evaluation of real-time PCR method with 96 well plate using serovar-specific primer pairs and internal standard primer pair
Known serovar or species	Strain	Amplified wells	Determined serovar
Aberdeen	NCCP 10142	Aberdeen, IS1)	Aberdeen
Aberdeen	KVCC-BA0000594	Aberdeen, IS	Aberdeen
Agona	CCARM 8025	Agona, IS	Agona
Agona	KCPB 06	Agona, IS	Agona
Agona	MFDS 1004876	Agona, IS	Agona
Agona	BFR 10	Agona, IS	Agona
Albany	NCCP 21031936	Albany, IS	Albany
Anatum	FDA 12	Anatum, IS	Anatum
Anatum	KVCC-BA0000586	Anatum, IS	Anatum
Bareilly	MFDS 1007637	Bareilly, IS	Bareilly
Bareilly	MFDS 1007638	Bareilly, IS	Bareilly
Bareilly	MFDS 1008714	Bareilly, IS	Bareilly
Bareilly	MFDS 1009797	Bareilly, IS	Bareilly
Bareilly	CCARM 8578	Bareilly, IS	Bareilly
Bareilly	NCCP 11674	Bareilly, IS	Bareilly
Bareilly	NCCP 16323	Bareilly, IS	Bareilly
Bareilly	NCCP 16324	Bareilly, IS	Bareilly
Berta	KVCC-BA0000581	Berta , IS	Berta
Blockley	NCCP 10769	Blockley, IS	Blockley
Blockley	BFR 11	Blockley, IS	Blockley
Braenderup	MFDS 1008393	Braenderup, IS	Braenderup
Braenderup	MFDS 1006015	Braenderup, IS	Braenderup
Braenderup	MFDS 1008392	Braenderup, IS	Braenderup
Braenderup	FDA 14	Braenderup, IS	Braenderup
Brandenburg	NCCP 12835	Brandenburg, IS	Brandenburg
Brandenburg	BFR 08	Brandenburg, IS	Brandenburg
Cerro	NCCP 12215	Cerro, IS	Cerro
Cerro	FDA 07	Cerro, IS	Cerro
Choleraesuis	ATCC 13312	Choleraesuis, IS	Choleraesuis
Corvallis	NCCP 21031928	Corvallis, IS	Corvallis
Derby	MFDS 1009813	Derby, IS	Derby
Derby	MFDS 1004872	Derby, IS	Derby
Derby	MFDS 1008504	Derby, IS	Derby
Derby	BFR 14	Derby, IS	Derby
Derby	FDA 08	Derby, IS	Derby
Dublin	BFR 15	Dublin, IS	Dublin
Dublin	NCCP 12232	Dublin, IS	Dublin
Elisabethville	NCCP 14030	Elisabethville, IS	Elisabethville
Enteritidis	MFDS 1010897	Enteritidis, IS	Enteritidis
Enteritidis	KCPB 14	Enteritidis, IS	Enteritidis
Enteritidis	KCPB 15	Enteritidis, IS	Enteritidis
Enteritidis	KCPB 16	Enteritidis, IS	Enteritidis
Enteritidis	KCPB 17	Enteritidis, IS	Enteritidis
Enteritidis	KCPB 20	Enteritidis, IS	Enteritidis
Enteritidis	KCPB 21	Enteritidis, IS	Enteritidis
Enteritidis	KCPB 22	Enteritidis, IS	Enteritidis
Enteritidis	KCPB 23	Enteritidis, IS	Enteritidis
Enteritidis	KCPB 24	Enteritidis, IS	Enteritidis
Enteritidis	KCPB 25	Enteritidis, IS	Enteritidis
Enteritidis	MFDS 1004839	Enteritidis, IS	Enteritidis
Enteritidis	MFDS 1008613	Enteritidis, IS	Enteritidis
Enteritidis	MFDS 1009945	Enteritidis, IS	Enteritidis
Enteritidis	FORC 051	Enteritidis, IS	Enteritidis
Enteritidis	FORC 052	Enteritidis, IS	Enteritidis
Enteritidis	BFR 01	Enteritidis, IS	Enteritidis
Enteritidis	FDA 19	Enteritidis, IS	Enteritidis
Enteritidis	FDA 20	Enteritidis, IS	Enteritidis
Enteritidis	FDA 21	Enteritidis, IS	Enteritidis
Enteritidis	FDA 09	Enteritidis, IS	Enteritidis
Gallinarum	ATCC 9120	Gallinarum, IS	Gallinarum
Give	NCCP 13696	Give, IS	Give
Give	KCPB 12	Give, IS	Give
Hadar	NCCP 13571	Hadar, IS	Hadar
Hadar	BFR 03	Hadar, IS	Hadar
Hadar	KCPB 01	Hadar, IS	Hadar
Hadar	MFDS KH77	Hadar, IS	Hadar
Hadar	MFDS KH79	Hadar, IS	Hadar
Hadar	MFDS KH81	Hadar, IS	Hadar
Hadar	MFDS KH83	Hadar, IS	Hadar
Heidelberg	FDA 01	Heidelberg, IS	Heidelberg
Heidelberg	FDA 17	Heidelberg, IS	Heidelberg
Heidelberg	BFR 06	Heidelberg, IS	Heidelberg
Heidelberg	NCCP 11693	Heidelberg, IS	Heidelberg
I 4,[5],12:I:-	MFDS 1004858	I 4,[5],12:I:-, IS	I 4,[5],12:I:-
I 4,[5],12:I:-	MFDS 1002066	I 4,[5],12:I:-, IS	I 4,[5],12:I:-
Infantis	CCARM 8283	Infantis, IS	Infantis
Infantis	KCPB 11	Infantis, IS	Infantis
Infantis	MFDS 1010567	Infantis, IS	Infantis
Infantis	MFDS 1007441	Infantis, IS	Infantis
Infantis	MFDS 1008119	Infantis, IS	Infantis
Infantis	BFR 05	Infantis, IS	Infantis
Infantis	FDA 03	Infantis, IS	Infantis
Infantis	NCCP 11695	Infantis, IS	Infantis
Javiana	FDA 05	Javiana, IS	Javiana
Kedougou	NCCP 11685	Kedougou, IS	Kedougou
Kedougou	KVCC-BA1100164	Kedougou, IS	Kedougou
Kentucky	FDA 35	Kentucky, IS	Kentucky
Kentucky	NCCP 11686	Kentucky, IS	Kentucky
Kottbus	NCCP 12234	Kottbus, IS	Kottbus
Litchfield	FDA 33	Litchfield, IS	Litchfield
Litchfield	BFR 20	Litchfield, IS	Litchfield
Livingstone	MFDS 1004819	Livingstone, IS	Livingstone
Livingstone	MFDS 1004244	Livingstone, IS	Livingstone
Livingstone	MFDS 1007443	Livingstone, IS	Livingstone
Livingstone	MFDS 1007445	Livingstone, IS	Livingstone
Livingstone	BFR 16	Livingstone, IS	Livingstone
London	MFDS 1004861	London, IS	London
London	KVCC-BA1100159	London, IS	London
Manhattan	FDA 25	Manhattan, IS	Manhattan
Manhattan	NCCP 12242	Manhattan, IS	Manhattan
Mbandaka	FORC 015	Mbandaka, IS	Mbandaka
Mbandaka	FDA 24	Mbandaka, IS	Mbandaka
Meleagridis	FDA 34	Meleagridis, IS	Meleagridis
Menston	NCCP 21031933	Menston, IS	Menston
Minnesota	MFDS 1008449	Minnesota, IS	Minnesota
Mississippi	FDA 32	Mississippi, IS	Mississippi
Montevideo	CCARM 8189	Montevideo, IS	Montevideo
Montevideo	KCPB 02	Montevideo, IS	Montevideo
Montevideo	MFDS 1006814	Montevideo, IS	Montevideo
Montevideo	MFDS 1004253	Montevideo, IS	Montevideo
Montevideo	MFDS 1011733	Montevideo, IS	Montevideo
Montevideo	MFDS 1011732	Montevideo, IS	Montevideo
Montevideo	BFR 17	Montevideo, IS	Montevideo
Montevideo	NCCP 12211	Montevideo, IS	Montevideo
Muenchen	KCPB 03	Muenchen, IS	Muenchen
Muenchen	KCPB 04	Muenchen, IS	Muenchen
Muenchen	KCPB 26	Muenchen, IS	Muenchen
Muenchen	KCPB 27	Muenchen, IS	Muenchen
Muenchen	KCPB 28	Muenchen, IS	Muenchen
Muenster	FDA 23	Muenster, IS	Muenster
Newington	NCCP 10894	Newington, IS	Newington
Newington	FDA 31	Newington, IS	Newington
Newport	FORC 020	Newport, IS	Newport
Newport	MFDS 1005422	Newport, IS	Newport
Newport	NCCP 12235	Newport, IS	Newport
Ohio	MFDS 1008118	Ohio, IS	Ohio
Ohio	MFDS 1004855	Ohio, IS	Ohio
Ohio	MFDS 1010896	Ohio, IS	Ohio
Ohio	FDA 28	Ohio, IS	Ohio
Oranienburg	FDA 27	Oranienburg, IS	Oranienburg
Oranienburg	KVCC-BA0000587	Oranienburg, IS	Oranienburg
Panama	MFDS 1004857	Panama, IS	Panama
Panama	MFDS 1004856	Panama, IS	Panama
Panama	NCCP 12214	Panama, IS	Panama
Paratyphi B	ATCC 10719	Paratyphi B, IS	Paratyphi B
Paratyphi B	NCCP 12204	Paratyphi B, IS	Paratyphi B
Poona	FDA 22	Poona, IS	Poona
Poona	NCCP 10143	Poona, IS	Poona
Reading	MFDS 1007899	Reading, IS	Reading
Reading	MFDS 1004874	Reading, IS	Reading
Reading	MFDS 1007884	Reading, IS	Reading
Rissen	MFDS 1004867	Rissen, IS	Rissen
Rissen	NCCP 13706	Rissen, IS	Rissen
Rissen	NCCP 13709	Rissen, IS	Rissen
Saintpaul	CCARM 8581	Saintpaul, IS	Saintpaul
Saintpaul	FORC 058	Saintpaul, IS	Saintpaul
Saintpaul	BFR 09	Saintpaul, IS	Saintpaul
Schwarzengrund	MFDS 1006893	Schwarzengrund, IS	Schwarzengrund
Schwarzengrund	KCPB 08	Schwarzengrund, IS	Schwarzengrund
Schwarzengrund	NCCP 12212	Schwarzengrund, IS	Schwarzengrund
Senftenberg	CCARM 0041	Senftenberg, IS	Senftenberg
Senftenberg	BFR 19	Senftenberg, IS	Senftenberg
Senftenberg	KVCC-BA0000590	Senftenberg, IS	Senftenberg
Senftenberg	KVCC-BA1400026	Senftenberg, IS	Senftenberg
Singapore	NCCP 12218	Singapore, IS	Singapore
Stanley	MFDS 1004865	Stanley, IS	Stanley
Stanley	CCARM 8601	Stanley, IS	Stanley
Stanley	NCCP 16330	Stanley, IS	Stanley
Tennessee	CCARM 8201	Tennessee, IS	Tennessee
Tennessee	KCPB 13	Tennessee, IS	Tennessee
Thompson	CCARM 8530	Thompson, IS	Thompson
Thompson	MFDS 1006817	Thompson, IS	Thompson
Thompson	MFDS 1004024	Thompson, IS	Thompson
Thompson	MFDS 1006815	Thompson, IS	Thompson
Thompson	MFDS 1011731	Thompson, IS	Thompson
Typhi	ATCC 33459	Typhi, IS	Typhi
Typhi	NCCP 14641	Typhi, IS	Typhi
Typhi	NCCP 10820	Typhi, IS	Typhi
Typhi	NCCP 12201	Typhi, IS	Typhi
Typhi	NCCP 10340	Typhi, IS	Typhi
Typhimurium	ATCC 19585	Typhimurium, IS	Typhimurium
Typhimurium	ATCC 14028	Typhimurium, IS	Typhimurium
Typhimurium	BFR 02	Typhimurium, IS	Typhimurium
Typhimurium	FORC 030	Typhimurium, IS	Typhimurium
Typhimurium	KCPB 05	Typhimurium, IS	Typhimurium
Typhimurium	KCPB 07	Typhimurium, IS	Typhimurium
Typhimurium	KCPB 09	Typhimurium, IS	Typhimurium
Typhimurium	KCPB 10	Typhimurium, IS	Typhimurium
Uganda	KVCC-BA0000596	Uganda, IS	Uganda
Vinohrady	NCCP 12217	Vinohrady, IS	Vinohrady
Virchow	MFDS 1004870	Virchow, IS	Virchow
Virchow	MFDS 1004259	Virchow, IS	Virchow
Virchow	MFDS 1008084	Virchow, IS	Virchow
Virchow	MFDS 1010488	Virchow, IS	Virchow
Virchow	MFDS 1004862	Virchow, IS	Virchow
Virchow	MFDS 1004866	Virchow, IS	Virchow
Virchow	FORC 038	Virchow, IS	Virchow
Virchow	BFR 04	Virchow, IS	Virchow
Weltevreden	NCCP 12239	Weltevreden, IS	Weltevreden
Salmonella enterica	KVCC-BA1900349	I 4,[5],12:i:-, IS	I 4,[5],12:i:-
Salmonella enterica	KVCC-BA1700172	Enteritidis, IS	Enteritidis
Salmonella enterica	KVCC-BA1700171	Enteritidis, IS	Enteritidis
Salmonella enterica	KVCC-BA1700170	Enteritidis, IS	Enteritidis
Salmonella enterica	KVCC-BA1700168	Enteritidis, IS	Enteritidis
Salmonella enterica	KVCC-BA1700169	Enteritidis, IS	Enteritidis
Salmonella enterica	KVCC-BA0001439	Blockley, IS	Blockley
Salmonella enterica	KVCC-BA0000429	Blockley, IS	Blockley
Salmonella enterica	KVCC-BA1800008	Hadar, IS	Hadar
Salmonella enterica	KVCC-BA0000718	Livingstone, IS	Livingstone
Salmonella enterica	KVCC-BA0000704	Livingstone, IS	Livingstone
Salmonella enterica	KVCC-BA1800002	Mbandaka, IS	Mbandaka
Salmonella enterica	KVCC-BA1800001	Mbandaka, IS	Mbandaka
Salmonella enterica	KVCC-BA1800010	Montevideo, IS	Montevideo
Salmonella enterica	KVCC-BA1900334	Rissen, IS	Rissen
Salmonella enterica	KVCC-BA0701417	Typhimurium, IS	Typhimurium
Salmonella enterica	KVCC-BA0000703	Typhimurium, IS	Typhimurium
Salmonella enterica	KVCC-BA0000695	Typhimurium, IS	Typhimurium
Salmonella enterica	KVCC-BA0000692	Typhimurium, IS	Typhimurium
Salmonella enterica	KVCC-BA0000691	Typhimurium, IS	Typhimurium
Salmonella enterica	KVCC-BA0000702	Typhimurium, IS	Typhimurium
Salmonella enterica	KVCC-BA0000699	Typhimurium, IS	Typhimurium
Salmonella enterica	KVCC-BA0000683	Typhimurium, IS	Typhimurium
Salmonella enterica	KVCC-BA0000689	Typhimurium, IS	Typhimurium
Salmonella species	KVCC-BA1300166	Enteritidis, IS	Enteritidis
Salmonella species	KVCC-BA1300261	Infantis, IS	Infantis
Salmonella species	KVCC-BA1300155	Infantis, IS	Infantis
Salmonella species	KVCC-BA1300151	Montevideo, IS	Montevideo
Salmonella species	KVCC-BA1300258	Typhimurium, IS	Typhimurium
Salmonella species	KVCC-BA1600002	Virchow, IS	Virchow
Salmonella species	KVCC-BA1200044	Infantis, IS	Infantis
Salmonella species	KVCC-BA1800599	London, IS	London
Salmonella species	KVCC-BA1600010	Senftenberg, IS	Senftenberg
E. coli O157:H7	MFDS 43894	IS	-
E. coli O157:H7	ATCC 35150	IS	-
E. coli O157:H7	ATCC 43890	IS	-
EAEC	NCCP 14039	IS	-
EHEC	NCCP 11076	IS	-
ETEC	NCCP 15732	IS	-
EPEC	NCCP 13715	IS	-
EIEC	NCCP 15663	IS	-
EIEC	FORC 064	IS	-
B. cereus	ATCC 11778	IS	-
B. cereus	KCTC 3624	IS	-
B. cereus	KCTC 1661	IS	-
B. cereus	KCCM 1173	IS	-
B. cereus	KCCM 1174	IS	-
B. cereus	KCCM 40133	IS	-
S. aureus	ATCC 25923	IS	-
S. aureus	ATCC 29213	IS	-
S. aureus	KCTC 1928	IS	-
S. aureus	NCCP 14560	IS	-
S. aureus	APFID B0611-098	IS	-
S. aureus	APFID B0611-150	IS	-
V. parahaemolyticus	ATCC 17802	IS	-
V. cholerae	NCCP 13589	IS	-
V. cholerae	ATCC 14033	IS	-
V. cholerae	ATCC 14035	IS	-
V. vulnificus	ATCC 33814	IS	-
L. monocytogenes	ATCC 19115	IS	-
L. monocytogenes	KCTC 3569	IS	-
L. ivanovii	ATCC 19119	IS	-
1) IS, internal standard
